# Supplementary material for: Group II intron and repeat-rich red algal mitochondrial genomes demonstrate the dynamic recent history of autocatalytic RNAs
Source: BMC Biol. 2022 Jan 7;20:2. doi: 10.1186/s12915-021-01200-3 (PMC8742464; doi:10.1186/s12915-021-01200-3)
Supplement: Supplementary file 2 — Additional file 2: Tables S1-S5. Table S1. Red algal mitogenome information. The genome size, GC content, CDS, ORF, and intron information of red algal mitogenomes published in NCBI are shown in this table. Table S2. Molecular organization of the mitochondrial genes in red algae. The composition of mitochondrial genes of red algal mitogenomes published in NCBI is shown in this table. Table S3. Mitogenome information of Porphyridium species. The length of gene and CDS, number of group II IEPs, and the proportion of introns in each mitochondrial gene of three Porphyridium species are shown in this table. Table S4. Distribution of mitochondrial group II introns in Figure 3. This table shows the number of IEPs in mitochondrial genes in all eukaryotic taxa used in the phylogenetic tree in Figure 3. Table S5. Public dataset used in this study. This table shows the GenBank accession numbers and references for the mitogenomes used in this study. [file 12915_2021_1200_MOESM2_ESM.xlsx]

## Sheet: Table S1
Table S1
Red algal mitogenome information
The genome size, GC content, CDS, ORF, and intron information of red algal mitogenomes published in NCBI are shown in this table.
#	#Organism Name	Group	Size(Mb)	Size(Kb)	GC%	Replicons	CDS	CDSonly	ORF	INTRON
1	Porphyridium purpureum CCMP1328	Porphyridiophyceae	0.132883	132.883	29.2	MT483996	27	13	14	46
2	Porphyridium purpureum SAG1380-1a	Porphyridiophyceae	0.129481	129.481	28.9	MT483997	27	13	14	46
3	Porphyridium aerugineum CCMP1948	Porphyridiophyceae	0.056738	56.738	23.7	MT483995	18	13	5	9
4	Cyanidiaceae sp. MX-AZ01	Cyanidiophyceae	0.03262	32.62	26.7	KJ569774	33	28	5	1
5	Cyanidioschyzon merolae	Cyanidiophyceae	0.032211	32.211	27.0653	NC_000887.3/D89861.1	34	28	6	0
6	Galdieria sulphuraria 074W	Cyanidiophyceae	0.021428	21.428	43.9938	NC_024666.1/KJ700460.1	19	16	3	0
7	Compsopogon caeruleus	Compsopogonophyceae	0.026807	26.807	27.3772	NC_035351.1/KY083068.1	21	18	3	1
8	Pyropia yezoensis	Bangiophyceae	0.041688	41.688	32.7192	NC_017837.1/JQ736809.1	32	21	11	5
9	Bangia fuscopurpurea	Bangiophyceae	0.043517	43.517	32.9894	NC_026905.1/KP710961.1	31	21	10	5
10	Pyropia fucicola	Bangiophyceae	0.035035	35.035	32.459	NC_024288.1/KJ708762.1	31	23	8	1
11	Pyropia kanakaensis	Bangiophyceae	0.0393	39.3	30	NC_024289.1/KJ708765.1	30	20	6	5
12	Pyropia tenera	Bangiophyceae	0.042268	42.268	32.7931	NC_021475.1/KC750917.1	29	21	8	5
13	Porphyra purpurea	Bangiophyceae	0.036753	36.753	33.4857	NC_002007.1/AF114794.1	29	21	8	2
14	Pyropia haitanensis	Bangiophyceae	0.037023	37.023	30.6782	NC_017751.1/JQ736808.1	28	21	7	4
15	Pyropia nitida	Bangiophyceae	0.035313	35.313	30.3797	NC_027616.1/KP890080.1	28	21	6	2
16	Wildemania schizophylla	Bangiophyceae	0.029156	29.156	33.2213	NC_024579.1/KJ689442.1	26	21	5	2
17	Porphyra umbilicalis	Bangiophyceae	0.029123	29.123	31.8752	NC_018544.1/JQ388471.1	26	22	4	1
18	Chondrus crispus	Florideophyceae	0.025836	25.836	27.8874	NC_001677.2/Z47547.1	29	22	7	1
19	Gracilariopsis andersonii	Florideophyceae	0.027036	27.036	27.9664	NC_014772.1/HQ586060.1	27	23	4	1
20	Palmaria palmata	Florideophyceae	0.029735	29.735	32.1675	NC_026056.1/KF649305.1	26	23	3	2
21	Grateloupia filicina	Florideophyceae	0.029274	29.274	31.9464	NC_037842.1/MG598532.1	26	23	3	2
22	Grateloupia angusta	Florideophyceae	0.027943	27.943	30.1578	NC_023094.1/KC875853.1	26	23	3	2
23	Gracilariopsis longissima	Florideophyceae	0.026744	26.744	28.3952	NC_039150.1/MH396023.1	26	24	2	1
24	Gracilariopsis chorda	Florideophyceae	0.026534	26.534	27.5533	NC_023251.1/KC875851.1	26	23	3	1
25	Mastocarpus papillatus	Florideophyceae	0.025906	25.906	35.0073	NC_031166.1/KX525587.1	26	23	3	2
26	Synarthrophyton chejuense	Florideophyceae	0.028264	28.264	25.1946	NC_039979.1/MH281623.1	25	23	2	1
27	Agarophyton chilense	Florideophyceae	0.026898	26.898	27.5597	NC_026831.1/KP728466.1	25	23	2	1
28	Calliarthron tuberculosum	Florideophyceae	0.026469	26.469	27.3112	NC_027061.1/KR005619.1	25	22	3	1
29	Balbiania investiens	Florideophyceae	0.026389	26.389	31.6003	NC_042172.1/MH026109.1	25	24	1	1
30	Asparagopsis taxiformis CCAP 1341/1	Florideophyceae	0.026097	26.097	26.7464	NC_026843.1/KJ398158.1	25	22	3	1
31	Crassa caudata	Florideophyceae	0.02603	26.03	28.786	NC_039146.1/MH396017.1	25	24	1	2
32	Gracilariopsis mclachlanii	Florideophyceae	0.026012	26.012	28.4945	NC_039151.1/MH396024.1	25	24	1	1
33	Gracilaria vermiculophylla	Florideophyceae	0.025971	25.971	28.2623	KJ526626.1	25	23	2	2
34	Hydropuntia rangiferina	Florideophyceae	0.025908	25.908	25.4014	NC_039149.1/MH396020.1	25	24	1	1
35	Corallina chilensis	Florideophyceae	0.025895	25.895	29.5308	NC_042900.1/MK598844.1	25	23	2	1
36	Gracilaria gracilis	Florideophyceae	0.025865	25.865	29.1591	NC_039148.1/MH396019.1	25	24	1	2
37	Gracilaria chouae	Florideophyceae	0.025829	25.829	28.7855	NC_038211.1/MG733298.1	25	23	2	2
38	Agarophyton tenuistipitatum	Florideophyceae	0.025819	25.819	27.1467	NC_037891.1/MG592727.1	25	23	2	2
39	Gracilariopsis heteroclada	Florideophyceae	0.025817	25.817	29.0119	NC_038101.1/MF372958.1	25	23	2	1
40	Gracilaria textorii	Florideophyceae	0.025743	25.743	28.198	NC_037892.1/MG592729.1	25	23	2	1
41	Gracilaria spinulosa	Florideophyceae	0.025734	25.734	28.6508	NC_037890.1/MG592726.1	25	23	2	1
42	Gracilaria changii	Florideophyceae	0.025729	25.729	27.7314	NC_034681.1/KX980031.1	25	23	2	2
43	Gracilaria edulis	Florideophyceae	0.025708	25.708	25.5173	NC_037889.1/MG592725.1	25	23	2	1
44	Gracilaria ferox	Florideophyceae	0.025588	25.588	27.3527	NC_039147.1/MH396018.1	25	24	1	2
45	Thorea hispida	Florideophyceae	0.02538	25.38	28.2545	NC_035158.1/KY083066.1	25	22	3	0
46	Melanthalia intermedia	Florideophyceae	0.025348	25.348	29.3159	NC_039152.1/MH396025.1	25	24	1	2
47	Gracilaria salicornia	Florideophyceae	0.025272	25.272	28.4228	NC_023784.1/KF824534.1	25	23	2	1
48	Sirodotia delicatula MOP3	Florideophyceae	0.02515	25.15	30.6481	NC_039407.1/MG787099.1	25	23	1	0
49	Ahnfeltia plicata	Florideophyceae	0.032878	32.878	33.3901	NC_026054.1/KF649303.1	24	21	3	3
50	Rhodymenia pseudopalmata	Florideophyceae	0.026166	26.166	29.546	NC_023252.1/KC875852.1	24	22	2	1
51	Plocamiocolax pulvinata	Florideophyceae	0.025894	25.894	23.936	NC_014773.1/HQ586061.1	24	21	3	2
52	Eucheuma denticulatum	Florideophyceae	0.025327	25.327	30.2997	NC_036432.1/MF680515.1	24	24	0	2
53	Betaphycus gelatinus	Florideophyceae	0.025275	25.275	29.7013	NC_036431.1/MF680514.1	24	24	0	1
54	Kappaphycus striatus	Florideophyceae	0.025242	25.242	30.057	NC_024265.1/KF833365.1	24	24	0	2
55	Kappaphycus alvarezii	Florideophyceae	0.025198	25.198	29.8595	KU885455.1	24	24	0	2
56	Lympha mucosa	Florideophyceae	0.025191	25.191	27.4979	NC_036231.1/MF488959.1	24	24	0	0
57	Porolithon onkodes	Florideophyceae	0.027882	27.882	29.1084	NC_038145.1/KY212107.1	23	22	1	1
58	Corallina officinalis	Florideophyceae	0.026504	26.504	30.0898	NC_033904.1/KU641510.1	23	22	1	1
59	Sporolithon durum	Florideophyceae	0.026202	26.202	28.4024	NC_023454.1/KF186230.1	23	21	2	1
60	Corallina ferreyrae	Florideophyceae	0.025953	25.953	29.5265	NC_041635.1/MK408747.1	23	22	1	1
61	Choreocolax polysiphoniae	Florideophyceae	0.025357	25.357	20.6215	NC_032002.1/KX687877.1	23	23	0	2
62	Vertebrata lanosa	Florideophyceae	0.025337	25.337	23.6058	NC_032003.1/KX687880.1	23	23	0	3
63	Gracilariophila oryzoides	Florideophyceae	0.025161	25.161	28.0871	NC_014771.1/HQ586059.1	23	21	2	1
64	Sheathia arcuata	Florideophyceae	0.025086	25.086	29.6739	NC_035349.1/KY083064.1	23	21	2	1
65	Kumanoa mahlacensis J.0229	Florideophyceae	0.025069	25.069	28.3777	NC_039406.1/MG787096.1	23	23	0	0
66	Gelidium galapagense	Florideophyceae	0.02497	24.97	29.996	KX427230.1	23	22	1	1
67	Gelidium sinicola	Florideophyceae	0.024969	24.969	30.1574	KX427233.1	23	22	1	1
68	Gelidium gabrielsonii	Florideophyceae	0.024964	24.964	29.6707	NC_040155.1/MG922859.1	23	22	1	1
69	Gelidium coulteri	Florideophyceae	0.024963	24.963	30.1767	NC_040985.1/MG922857.1	23	22	1	1
70	Gelidium kathyanniae	Florideophyceae	0.024963	24.963	30.2127	NC_040157.1/MG922863.1	23	22	1	1
71	Gelidium isabelae	Florideophyceae	0.024937	24.937	29.1896	NC_031838.1/KX427231.1	23	22	1	1
72	Pterocladia robusta	Florideophyceae	0.024935	24.935	29.8496	NC_031844.1/KX427237.1	23	22	1	1
73	Gelidium arborescens	Florideophyceae	0.024935	24.935	29.1358	NC_031836.1/KX427228.1	23	22	1	1
74	Pterocladia mexicana	Florideophyceae	0.024932	24.932	29.8612	NC_031842.1/KX427235.1	23	22	1	1
75	Pterocladia musciformis	Florideophyceae	0.024927	24.927	28.082	NC_031843.1/KX427236.1	23	22	1	1
76	Gelidium elegans	Florideophyceae	0.024922	24.922	29.472	NC_026053.1/KF290995.1	23	22	1	1
77	Gelidium sclerophyllum	Florideophyceae	0.024916	24.916	29.5593	NC_031839.1/KX427232.1	23	22	1	1
78	Pterocladiella media	Florideophyceae	0.024915	24.915	28.2039	NC_031841.1/KX427234.1	23	22	1	1
79	Gelidium vagum	Florideophyceae	0.024901	24.901	30.4646	NC_023077.1/KC875854.1	23	22	1	1
80	Batrachospermum macrosporum J.0232	Florideophyceae	0.024875	24.875	30.991	NC_039404.1/MG787094.1	23	22	1	1
81	Hildenbrandia rubra	Florideophyceae	0.033066	33.066	32.1992	NC_026055.1/KF649304.1	22	20	2	1
82	Dasya binghamiae	Florideophyceae	0.026052	26.052	22.6432	NC_031160.1/KX247283.1	22	21	1	1
83	Kumanoa ambigua MOP2	Florideophyceae	0.025862	25.862	26.943	NC_039405.1/MG787095.1	22	22	0	0
84	Neogoniolithon spectabile	Florideophyceae	0.02605	26.05	29.5547	NC_039980.1/MH281624.1	21	20	1	1

## Sheet: Table S2
Table S2
Molecular organization of the mitochondrial genes in red algae
The composition of mitochondrial genes of red algal mitogenomes published in NCBI is shown in this table.
	Porphyridiophyceae			Cyanidiophyceae			Compsopogonophyceae	Bangiophyceae										Florideophyceae
	1	2	3	1	2	3	1	1	2	3	4	5	6	7	8	9	10	1	2	3	4	5	6	7	8	9	10	11	12	13	14	15	16	17	18	19	20	21	22	23	24	25	26	27	28	29	30	31	32
Accesion Number	P.CCMP1328	P.SAG1380-1a	P.aerugineum	NC_024666	NC_000887	KJ569774	NC_035351	NC_018544	NC_024579	NC_024288	NC_027616	NC_002007	NC_017751	NC_024289	NC_017837	NC_021475	NC_026905	NC_039404	NC_023077	NC_031841	NC_031839	NC_026053	NC_031843	NC_031842	NC_031836	NC_031844	NC_031838	NC_040157	NC_040985	NC_040155	KX427233	KX427230	NC_039406	NC_035349	NC_039407	NC_014771	NC_036231	KU885455	NC_024265	NC_023784	NC_036431	NC_036432	NC_032003	NC_039152	NC_032002	NC_035158	NC_039147	NC_037889	NC_034681
ATPase				atp4														atp4															atp4				atp4	atp4	atp4		atp4	atp4	atp4	atp4	atp4		atp4
	atp6	atp6	atp6	atp6	atp6	atp6	atp6	atp6	atp6	atp6	atp6	atp6	atp6	atp6	atp6	atp6	atp6	atp6	atp6	atp6	atp6	atp6	atp6	atp6	atp6	atp6	atp6	atp6	atp6	atp6	atp6	atp6	atp6	atp6	atp6	atp6	atp6	atp6	atp6	atp6	atp6	atp6	atp6	atp6	atp6	atp6	atp6	atp6	atp6
				atp8	atp8	atp8	atp8	atp8	atp8	atp8	atp8	atp8	atp8	atp8	atp8	atp8	atp8	atp8	atp8	atp8	atp8	atp8	atp8	atp8	atp8	atp8	atp8	atp8	atp8	atp8	atp8	atp8	atp8	atp8	atp8		atp8	atp8	atp8	atp8	atp8	atp8	atp8	atp8	atp8	atp8	atp8	atp8	atp8
	atp9	atp9	atp9	atp9	atp9	atp9	atp9	atp9	atp9	atp9	atp9	atp9	atp9	atp9	atp9	atp9	atp9	atp9	atp9	atp9	atp9	atp9	atp9	atp9	atp9	atp9	atp9	atp9	atp9	atp9	atp9	atp9	atp9	atp9	atp9	atp9	atp9	atp9	atp9	atp9	atp9	atp9	atp9	atp9	atp9	atp9	atp9	atp9	atp9
Cytochrome	cob	cob	cob	cob	cob	cob	cob	cob	cob	cob	cob	cob	cob	cob	cob	cob	cob	cob	cob	cob	cob	cob	cob	cob	cob	cob	cob	cob	cob	cob	cob	cob	cob	cob	cob	cob	cob	cob	cob	cob	cob	cob	cob	cob	cob	cob	cob	cob	cob
	cox1	cox1	cox1	cox1	cox1	cox1	cox1	cox1	cox1	cox1	cox1	cox1	cox1		cox1	cox1	cox1	cox1	cox1	cox1	cox1	cox1	cox1	cox1	cox1	cox1	cox1	cox1	cox1	cox1	cox1	cox1	cox1	cox1	cox1	cox1	cox1	cox1	cox1	cox1	cox1	cox1	cox1	cox1	cox1	cox1	cox1	cox1	cox1
	cox2	cox2	cox2	cox2	cox2	cox2	cox2	cox2	cox2	cox2	cox2	cox2	cox2	cox2	cox2	cox2	cox2	cox2	cox2	cox2	cox2	cox2	cox2	cox2	cox2	cox2	cox2	cox2	cox2	cox2	cox2	cox2	cox2	cox2	cox2	cox2	cox2	cox2	cox2	cox2	cox2	cox2	cox2	cox2	cox2	cox2	cox2	cox2	cox2
	cox3	cox3	cox3	cox3	cox3	cox3	cox3	cox3	cox3	cox3	cox3	cox3	cox3	cox3	cox3	cox3	cox3	cox3	cox3	cox3	cox3	cox3	cox3	cox3	cox3	cox3	cox3	cox3	cox3	cox3	cox3	cox3	cox3	cox3	cox3	cox3	cox3	cox3	cox3	cox3	cox3	cox3	cox3	cox3	cox3	cox3	cox3	cox3	cox3
NADPH dehydrogenase	nad1	nad1	nad1	nad1	nad1	nad1	nad1	nad1	nad1	nad1	nad1	nad1	nad1	nad1	nad1	nad1	nad1	nad1	nad1	nad1	nad1	nad1	nad1	nad1	nad1	nad1	nad1	nad1	nad1	nad1	nad1	nad1	nad1	nad1	nad1	nad1	nad1	nad1	nad1	nad1	nad1	nad1	nad1	nad1	nad1	nad1	nad1	nad1	nad1
	nad2	nad2	nad2	nad2	nad2	nad2	nad2	nad2	nad2	nad2	nad2	nad2	nad2	nad2	nad2	nad2	nad2	nad2	nad2	nad2	nad2	nad2	nad2	nad2	nad2	nad2	nad2	nad2	nad2	nad2	nad2	nad2	nad2	nad2	nad2	nad2	nad2	nad2	nad2	nad2	nad2	nad2	nad2	nad2	nad2	nad2	nad2	nad2	nad2
	nad3	nad3	nad3	nad3	nad3	nad3	nad3	nad3	nad3	nad3	nad3	nad3	nad3	nad3	nad3	nad3	nad3	nad3	nad3	nad3	nad3	nad3	nad3	nad3	nad3	nad3	nad3	nad3	nad3	nad3	nad3	nad3	nad3	nad3	nad3	nad3	nad3	nad3	nad3	nad3	nad3	nad3	nad3	nad3	nad3	nad3	nad3	nad3	nad3
	nad4	nad4	nad4	nad4	nad4	nad4	nad4	nad4	nad4	nad4	nad4	nad4	nad4	nad4	nad4	nad4	nad4	nad4	nad4	nad4	nad4	nad4	nad4	nad4	nad4	nad4	nad4	nad4	nad4	nad4	nad4	nad4	nad4	nad4	nad4	nad4	nad4	nad4	nad4	nad4	nad4	nad4	nad4	nad4	nad4	nad4	nad4	nad4	nad4
	nad4L	nad4L	nad4L	nad4L	nad4L	nad4L	nad4L	nad4L	nad4L	nad4L	nad4L	nad4L	nad4L	nad4L	nad4L	nad4L	nad4L	nad4L	nad4L	nad4L	nad4L	nad4L	nad4L	nad4L	nad4L	nad4L	nad4L	nad4L	nad4L	nad4L	nad4L	nad4L	nad4	nad4L	nad4L	nad4L	nad4L	nad4L	nad4L	nad4L	nad4L	nad4L	nad4L	nad4L	nad4L	nad4L	nad4L	nad4L	nad4L
	nad5	nad5	nad5	nad5	nad5	nad5	nad5	nad5	nad5	nad5	nad5	nad5	nad5	nad5	nad5	nad5	nad5	nad5	nad5	nad5	nad5	nad5	nad5	nad5	nad5	nad5	nad5	nad5	nad5	nad5	nad5	nad5	nad5	nad5	nad5	nad5	nad5	nad5	nad5	nad5	nad5	nad5	nad5	nad5	nad5	nad5	nad5	nad5	nad5
	nad6	nad6	nad6	nad6	nad6	nad6	nad6	nad6	nad6	nad6	nad6	nad6	nad6	nad6	nad6	nad6	nad6	nad6	nad6	nad6	nad6	nad6	nad6	nad6	nad6	nad6	nad6	nad6	nad6	nad6	nad6	nad6	nad6	nad6	nad6	nad6	nad6	nad6	nad6	nad6	nad6	nad6	nad6	nad6	nad6	nad6	nad6	nad6	nad6
Ribosomal proteins								rpl16	rpl16	rpl16	rpl16	rpl16	rpl16	rpl16	rpl16	rpl16	rpl16	rpl16	rpl16	rpl16	rpl16	rpl16	rpl16	rpl16	rpl16	rpl16	rpl16	rpl16	rpl16	rpl16	rpl16	rpl16	rpl16	rpl16	rpl16	rpl16	rpl16	rpl16	rpl16	rpl16	rpl16	rpl16	rpl16	rpl16	rpl16	rpl16	rpl16	rpl16	rpl16
								rpl20																										rpl20	rpl20	rpl20	rpl20	rpl20	rpl20	rpl20	rpl20	rpl20		rpl20		rpl20	rpl20	rpl20	rpl20
			rps3		rps3	rps3	rps3	rps3	rps3	rps3	rps3	rps3	rps3	rps3	rps3	rps3	rps3	rps3	rps3	rps3	rps3	rps3	rps3	rps3	rps3	rps3	rps3	rps3	rps3	rps3	rps3	rps3	rps3	rps3	rps3	rps3	rps3	rps3	rps3	rps3	rps3	rps3	rps3	rps3	rps3	rps3	rps3	rps3	rps3
					rps4	rps4
					rps8	rps8
					rps11	rps11		rps11	rps11	rps11	rps11	rps11	rps11	rps11	rps11	rps11	rps11	rps11	rps11	rps11	rps11	rps11	rps11	rps11	rps11	rps11	rps11	rps11	rps11	rps11	rps11	rps11	rps11	rps11	rps11	rps11	rps11	rps11	rps11	rps11	rps11	rps11	rps11	rps11	rps11	rps11	rps11	rps11	rps11
					rps12	rps12		rps12	rps12	rps12	rps12	rps12	rps12	rps12	rps12	rps12	rps12	rps12	rps12	rps12	rps12	rps12	rps12	rps12	rps12	rps12	rps12	rps12	rps12	rps12	rps12	rps12	rps12		rps12	rpS12	rps12	rps12	rps12	rps12	rps12	rps12	rps12	rps12	rps12	rps12	rps12	rps12	rps12
					rps14	rps14
					rpl5	rpl5
					rpl6	rpl6
					rpl14	rpl14
					rpl16	rpl16
					rpl20	rpl20
Succinate dehydrogenase				sdhC	sdhB	sdhB	sdh3	sdh2	sdh2	sdh2	sdh2	sdh2	sdh2	sdh2	sdh2	sdh2	sdh2	sdh2	sdh2	sdh2	sdh2	sdh2	sdh2	sdh2	sdh2	sdh2	sdh2	sdh2	sdh2	sdh2	sdh2	sdh2	sdh2	sdh2	sdh2	sdhB	sdh2	sdh2	sdh2	sdhB	sdh2	sdh2	sdhB	sdh2	sdhB	sdh2	sdh2	sdhB	SdhB
					sdhC	sdhC	sdh4	sdh3	sdh3	sdh3	sdh3	sdh3	sdh3	sdh3	sdh3	sdh3	sdh3	sdh3	sdh3	sdh3	sdh3	sdh3	sdh3	sdh3	sdh3	sdh3	sdh3	sdh3	sdh3	sdh3	sdh3	sdh3	sdh3	sdh3	sdh3	sdhD	sdh3	sdh3	sdh3	sdhC	sdh3	sdh3	sdhC	sdh3	sdhC	sdh3	sdh3	sdhC	SdhC
					sdhD			sdh4	sdh4	sdh4	sdh4	sdh4	sdh4	sdh4	sdh4	sdh4	sdh4	sdh4	sdhD	sdhD	sdhD	sdhD	sdhD	sdhD	sdhD	sdhD	sdhD	sdhD	sdhD	sdhD	sdhD	sdhD	sdh4		sdh4		sdh4	sdh4	sdh4	sdhD	sdh4	sdh4	sdhD	sdh4	sdhD	sdh4	sdh4	sdhD	SdhD
Protein translocase							secY												secY	secY	secY	secY	secY	secY	secY	secY	secY	secY	secY	secY	secY	secY		secY		secY				secY								secY	secY
						tatC																											tatC		tatC		tatC	tatC	tatC		tatC	tatC	tatC	tatC	tatC		tatC
ORFs	orf278	orf278	orf559	orf181	yejR	yejV	orf155	ymf16	ymf16	ymf16	ymf16	ymf16	ymf16	ymf16	ymf16	ymf16	ymf16	orf117	ymf39	ymf39	ymf39	ymf39	ymf39	ymf39	ymf39	ymf39	ymf39	ymf39	ymf39	ymf39	ymf39	ymf39		ymf39		ymf39				ymf39				orf138		ymf16	orf147	ymf39	Ymf39
	orf563	orf563	orf618	yejR	yejU	ymf39	orf180	ymf39	ymf39	ymf39	ymf39	ymf39	ymf39	ymf39	ymf39	ymf39	ymf39																	orf190	orf166	HYP				HYP						ymf39		HYP	HYP
	orf571	orf564	orf706	yejU	yejV	ccmA	orf414	orf176	orf169	orf169	orf111	orf132	orf176	orf169	orf53	orf89	orf5																													orf139
	orf600	orf600	orf716		yejW	ccmC		orf543	orf546	orf546	orf169	orf176	orf546	orf693	orf72	orf169	orf180
	orf658	orf658	orf1166		ymf39	ccmF			orf546	orf546	orf546	orf238	orf550	orf729	orf88	orf543a	orf543
	orf665	orf665			orf267					orf546	orf813	orf284	orf729	orf780	orf169	orf729	orf550
	orf694	orf676								orf693		orf544	orf813		orf546	orf780	orf652
	orf743	orf745								orf780		orf546			orf550	orf813	orf693
	orf775	orf775													orf693		orf780
	orf877	orf877													orf729		orf813
	orf936	orf936													orf780
	orf999	orf999
	orf1042	orf1042
	orf1338	orf1338
HYP: Hypothetical protein
[truncated: 35 more columns]

## Sheet: Table S3
Table S3
Mitogenome information of Porphyridium species
The length of gene and CDS, number of group II IEPs, and the proportion of introns in each mitochondrial gene of three Porphyridium species were shown in this table.
	No. group II introns			Gene length (bp)			CDS length (bp)			% of intron
Gene	PpC	PpS	PaS	PpC	PpS	PaS	PpC	PpS	PaS	PpC	PpS	PaS
atp6	0	0	0	1914	1914	762	603	603	762	68.4953	68.4953	0
atp9	1	1	0	3844	3844	231	231	231	231	93.9906	93.9906	0
cob	5	5	0	20224	20223	2613	1150	1149	1128	94.3137	94.3184	56.8312
cox1	5	5	5	27532	27538	17153	1587	1587	1587	94.2358	94.2371	90.748
cox2	1	1	0	6095	5996	732	762	756	732	87.4979	87.3916	0
cox3	0	0	0	2569	2569	816	801	801	816	68.8206	68.8206	0
nad1	0	0	0	3094	3252	993	830	972	993	73.1739	70.1107	0
nad2	1	1	0	8751	8751	1452	1206	1206	1452	86.2187	86.2187	0
nad3	0	0	0	366	366	363	366	366	363	0	0	0
nad4	0	0	0	2896	2899	1467	1464	1467	1467	49.4475	49.3963	0
nad4L	0	0	0	1594	1594	297	303	303	297	80.9912	80.9912	0
nad5	1	1	0	6906	6906	1902	1969	1977	1902	71.4886	71.3727	0
nad6	0	0	0	591	591	594	591	591	594	0	0	0
rps3 (partial)	-	-	0	-	-	735	-	-	678	-		7.7551
Total	14	14	5	86376	86443	30110	11863	12009	13002	86.2659	86.1076	56.8183
PpC: P. purpureum CCMP1328
PpS: P. purpureum SAG1380-1a
PaC: P. aerugineum CCMP1948

## Sheet: Table S4
Table S4
Distribution of mitochondrial group II introns in Figure 3
This table shows the number of IEPs in mitochodrial genes in all eukaryotic taxa used in the phylogenetic tree in Figure 3.
		MT1	MT2					MT3
	Species	rnl	cox1	cob	cox2	atp9	nad2	cox1	cob	nad1	nad2	nad5	atp9	cox3	rns	rnl	nad6	nad7	atp1	#Sampled IEP	GenomeSize	Accession number
Red algae (17)	Pyropia perforata	+						+++												4	40042	KF515974.1
	Pyropia yezoensis	+						++												3	41688	NC_017837.1
	Pyropia tenera	+						++												3	42268	NC_021475.1
	Pyropia haitanensis	+						++												3	37023	NC_017751.1
	Pyropia nitida							+												1	35313	NC_027616.1
	Pyropia fucicola							+												1	35035	NC_024288.1
	Pyopia kanakaensis							+++												3	39300	NC_024289.1
	Bangia fuscopurpurea	+						+++												4	43517	NC_026905.1
	Paralemanea sp.							+												1	29785	MG787097.1
	Grateloupia angusta							+												1	27943	NC_023094.1
	Grateloupia filicina							+												1	29274	NC_037842.1
	Grateloupia taiwanensis							+												1	28906	KM999231.1
	Ahnfeltia pilcata							+												1	32878	NC_026054.1
	Hildenbrandia rubra							+												1	33066	NC_026055.1
	* Porphyridium purpureum CCMP1328			++	+	+	+	+++++	+++			+								14	132883	MT483996
	* Porphyridium purpureum SAG1380-1a			++	+	+	+	+++++	+++			+								14	129481	MT483997
	* Porphyridium aerugineum CCMP1948		+					++++												5	56738	MT483995
Viridiplantae (8)	Ulva pertusa	+																		1	69333	NC_035722.1
	Marchantia polymorpha																		+	1	186196	MK202951.1
	Oenothera berteroana									+										1	-	AAA70292.1
	Eucalyptus grandis									+										1	478813	NC_040010.1
	Phoeniz dactylifera									+										1	715001	NC_016740.1
	Pongamia pinnata									+										1	425718	NC_016742.1
	Vicia faba									+										1	588000	KC189947.1
	Chlorokybus atmophyticus							+												1	201763	NC_009630.1
Fungi (39)	Starmerella bacillaris	+																		1	23114	NC_005972.1
	Pyronema omphalodes	+																		1	191189	NC_029745.1
	Tremella fuciformis	++																		2	49177	MF422649.1
	Termitomyces sp.							+	++		+									4	239317	MH725795.1
	Termitomyces sp. T13	+																		1	155430	MH725796.1
	Termitomyces sp. T32							+												1	131333	MH725797.1
	Termitomyces sp. T123										+									1	124711	MH725798.1
	Termitomyces sp. T159							+												1	157156	MH725799.1
	Termitomyces sp. DKA19												+							1	105724	MH743217.1
	Termitomyces sp. T132							+												1	146712	MG783568.1
	Juglanconis oblonga		++																	2	193644	KY575054.1
	Juglanconis juglandina							+						+						2	267504	KY575057.1
	Annulohypoxylon stygium										+			+						2	133782	NC_023117.1
	Candida parapsilosis		+																	1	32745	NC_005253.2
	Candida frijolesensis		+																	1	37215	NC_015814.1
	Candida labiduridarum		+																	1	39443	NC_022170.1
	Candida oxycetoniae							++	++											4	62593	NC_022162.1
	Candida sojae							+												1	39415	NC_013839.1
	Candida viswanathii								+											1	39242	NC_013809.1
	Chrysoporthe austroafricana																+			1	190834	NC_030522.1
	Schizosaccharomyces octosporus							+												1	44227	NC_004312.1
	Schizosaccharomyces pombe							+	+											2	19431	NC_001326.1
	Podospora anserina							++												2	100314	NC_001329.3
	Saccharomyces paradoxus							+												1	73908	KY287644.1
	Saccharomyces cerevisiae							+												1	85779	CP008048.1
	Saccharomyces pastorianus							+												1	69019	NC_031515.1
	Pichia kluyveri							+												1	43128	NC_022158.1
	Epichloe typhina							+												1	84630	NC_032063.1
	Claviceps purpurea							+												1	55537	FO082257.1
	Allomyces macrogynus							+												1	57473	NC_001715.1
	Blastosporella zonata		+										+							2	200401	NC_039440.1
	Ganoderma sinense							+												1	86451	NC_022933.1
	Golovinomyces cichoracearum								+											1	-	RKF54339.1
	Magnusiomyces ingens							+												1	37684	NC_024093.1
	Microbotryum cf. violaceum							+												1	92107	NC_020354.1
	Paracoccidioides brasiliensis								+											1	71335	NC_007935.1
	Myochromella boudieri								+											1	99774	NC_039441.1
	Ustilago bromivora							+												1	177540	LT558140.1
	Naumovozyma dairenensis							+												1	46425	NC_036377.1
Stramenopiles (10)	Halamphora calidilacuna (diatom)		++++	+	+			++++							++			+		13	103605	MF997424.1
	Halamphora coffeaeformis (diatom)							+++												4	44653	NC_037727.1
	Psammoneis japonica (diatom)		++					++++								+				7	73622	NC_037989.1
	Ulnaria acus (diatom)							++												1	46657	NC_013710.1
	Pylaiella littoralis							++												2	58507	NC_003055.1
	Nanochloropsis oculata							+												1	40721	KJ410688.1
	Navicula ramosissima (diatom)							++												2	48652	NC_031848.1
	Cylindrotheca closterium (diatom)							+												1	37784	NC_037986.1
	Thalassiosira pseudonana (diatom)							+												1	43827	NC_007405.1
	Phaeodactylum tricornutum (diatom)							+												1	77356	NC_016739.1
Alveolata (1)	Kryptoperidinium foliaceum							+												1	>39686	JN378734.1
Rhizaria (1)	Plasmodiophora brassicae							++	+											3	114663	LS992577.1
Cryptophyta (2)	Storeatula sp. CCMP1868		+																	1	61567	NC_037452.1
	Rhodomonas salina							+												1	48063	NC_002572.1
Haptista (2)	Chrysochromulina sp. NIES1333							+												1	34291	AB930144.1
	Pavlova lutheri							+												1	34086	HQ908424.1
Total # of introns		11	14	5	3	2	2	89	16	5	3	2	2	2	2	1	1	1	1	162

## Sheet: Table S5
Table S5
Public dataset used in this study
This table shows the GenBank accession numbers and references for the mitogenomes used in this study.
Taxonomy	Species	Accession no.	Reference
Rhodophyta	Agarophyton chilense	NC_026831.1	Lee,J.-M., Boo,S.M., Mansilla,A. and Yoon,H.S. Unique repeat and plasmid sequences in the mitochondrial genome of Gracilaria chilensis (Gracilariales, Rhodophyta). GenBank https://www.ncbi.nlm.nih.gov/nuccore/NC_026831.1 (2015)
	Agarophyton tenuistipitatum	NC_037891.1	Liu,T., Liu,C. and Li,Y. Complete Sequences of the Mitochondrial DNA of the Gracilaria tenuistipitata. GenBank https://www.ncbi.nlm.nih.gov/nuccore/NC_037891.1 (2018)
	Ahnfeltia plicata	NC_026054.1	Yang,E.C., Kim,K.M., Kim,S.Y. and Yoon,H.S. Complete mitochondrion genomes reveal florideophycean red algal diversity. GenBank https://www.ncbi.nlm.nih.gov/nuccore/NC_026054.1 (2016)
	Asparagopsis taxiformis CCAP 1341/1	NC_026843.1	Yang,E.C. and Yoon,H.S. Complete mitochondrion genomes reveal florideophycean red algal diversity. GenBank https://www.ncbi.nlm.nih.gov/nuccore/NC_026843.1 (2015)
	Balbiania investiens	NC_042172.1	Evans,J.R., St. Amour,N., Verbruggen,H., Salomaki,E.D. and Vis,M.L. Chloroplast and mitochondrial genomes of Balbiania investiens (Balbianiales, Nemaliophycidae). GenBank https://www.ncbi.nlm.nih.gov/nuccore/NC_042172.1 (2019)
	Bangia fuscopurpurea	NC_026905.1	Bi,G., Cao,M. and Mao,Y. Complete Mitochondrial Genome of Bangia fuscopurpurea OUPT01: Insights of Evolution And Variant Exploration Among Bangiaceae Algae. GenBank https://www.ncbi.nlm.nih.gov/nuccore/NC_026905.1 (2015)
	Batrachospermum macrosporum J.0232	NC_039404.1	Paiano,M.O., Del Cortona,A., Costa,J.F., Liu,S.-L., Verbruggen,H., De Clerck,O. and Necchi,O. Complete mitochondrial genomes of six species of the freshwater red algal order Batrachospermales (Rhodophyta). GenBank https://www.ncbi.nlm.nih.gov/nuccore/NC_039404.1 (2018)
	Betaphycus gelatinus	NC_036431.1	Li,Y., Liu,N., Wang,X., Tang,X., Zhang,L., Meinita,M.D.N., Wang,G., Yin,H., Liu,C., Jin,Y., Wang,H., Chi,S. and Liu,T. Systematics and comparative genomics of Betaphycus, Kappaphycus and Eucheuma (Solieriaceae, Rhodophyta) base on mitochondrial genome. GenBank https://www.ncbi.nlm.nih.gov/nuccore/NC_036431.1 (2017)
	Calliarthron tuberculosum	NC_027061.1	Bi,G., Liu,G., Zhao,E. and Du,Q. Calliarthron tuberculosum mitochondrial genome. GenBank https://www.ncbi.nlm.nih.gov/nuccore/NC_027061.1 (2016)
	Chondrus crispus	NC_001677.2	Burger,G., Saint-Louis,D., Gray,M.W. and Lang,B.F. Complete sequence of the mitochondrial DNA of the red alga Porphyra purpurea. Cyanobacterial introns and shared ancestry of red and green algae. GenBank https://www.ncbi.nlm.nih.gov/nuccore/NC_001677.2 (2011)
	Choreocolax polysiphoniae	NC_032002.1	Salomaki,E.D. and Lane,C.E. Red Algal Mitochondrial Genomes are More Complete than Previously Reported. GenBank https://www.ncbi.nlm.nih.gov/nuccore/NC_032002.1 (2016)
	Compsopogon caeruleus	NC_035351.1	Nan,F., Xie,S. and Feng,J. Complete Mitochondrail Genome of Compsopogon caeruleus. GenBank https://www.ncbi.nlm.nih.gov/nuccore/NC_035351.1 (2017)
	Corallina chilensis	NC_042900.1	Alejo,I.A., Aleman,T.E., Almanza,K., Alonso,W., Altamirano Manriquez,M.G., Armbrister,T., Astudillo,Y., Batistiana,L., Blas Guido,J.S., Bustamante,D.E., Calderon,M.S., Camacho Gonzalez,J.D., Cardoso,S., Castro,J., Chombo Garcia,M.N., Colin,L.P., Cortina,K.G., Delgado,A., Espinoza Castro,D., Estrada,I., Felix,E., Felix,S., Flores,M., Frausto,S., Garcia,E.D., Garcia,M., Gasca,G., Gomez,D., Gonzalez…
	Corallina ferreyrae	NC_041635.1	Bustamante,D.E., Calderon,M.S. and Hughey,J.R. Conspecificity of the Peruvian Corallina ferreyrae with C. caespitosa (Corallinaceae, Rhodophyta) inferred from genomic analysis of the type specimen. GenBank https://www.ncbi.nlm.nih.gov/nuccore/NC_041635.1 (2019)
	Corallina officinalis	NC_033904.1	Williamson,C.J., Yesson,C., Briscoe,A.G. and Brodie,J. Complete mitochondrial genome of the geniculate calcified red alga, Corallina officinalis (Corallinales, Rhodophyta). GenBank https://www.ncbi.nlm.nih.gov/nuccore/NC_033904.1 (2017)
	Crassa caudata	NC_039146.1	Iha,C. and Oliveira,M.C. Organellar genomes of Gracilariaceae. GenBank https://www.ncbi.nlm.nih.gov/nuccore/NC_039146.1 (2018)
	Cyanidiaceae sp. MX-AZ01	KJ569774	Servin-Garciduenas,L.E. and Martinez-Romero,E. Metagenomic reconstruction of the complete chloroplast and mitochondrial genomes of a novel unicellular red alga from the Cyanidiaceae family. GenBank https://www.ncbi.nlm.nih.gov/nuccore/KJ569774 (2014)
	Cyanidioschyzon merolae	NC_000887.3	Burger,G., Saint-Louis,D., Gray,M.W. and Lang,B.F. Complete sequence of the mitochondrial DNA of the red alga Porphyra purpurea. Cyanobacterial introns and shared ancestry of red and green algae. GenBank https://www.ncbi.nlm.nih.gov/nuccore/NC_000887.3 (2009)
	Dasya binghamiae	NC_031160.1	Tamayo,D.A. and Hughey,J.R. Organellar genome analysis of the marine red alga Dasya binghamiae (Dasyaceae, Rhodophyta) reveals an uncharacteristic florideophyte mitogenome structure. GenBank https://www.ncbi.nlm.nih.gov/nuccore/NC_031160.1 (2017)
	Eucheuma denticulatum	NC_036432.1	Li,Y., Liu,N., Wang,X., Tang,X., Zhang,L., Meinita,M.D.N., Wang,G., Yin,H., Liu,C., Jin,Y., Wang,H., Chi,S. and Liu,T. Systematics and comparative genomics of Betaphycus, Kappaphycus and Eucheuma (Solieriaceae, Rhodophyta) base on mitochondrial genome. GenBank https://www.ncbi.nlm.nih.gov/nuccore/NC_036432.1 (2017)
	Galdieria sulphuraria 074W	NC_024666.1	Jain,K., Krause,K., Grewe,F., Nelson,G., Weber,A.P.M. and Mower,J.P. The mitochondrial and plastid genomes of the polyextremophilic red alga Galdieria sulphuraria: extensive gene loss, accelerated mitochondrial substitution rates, and extreme mitochondrial GC skew. GenBank https://www.ncbi.nlm.nih.gov/nuccore/NC_024666.1 (2016)
	Gelidium arborescens	NC_031836.1	Boo,G.H., Hughey,J.R., Miller,K.A. and Boo,S.M. Mitogenomes from type specimens, a genotyping tool for morphologically simple species: ten genomes of agar-producing red algae. GenBank https://www.ncbi.nlm.nih.gov/nuccore/NC_031836.1 (2016)
	Gelidium coulteri	NC_040985.1	Hughey,J.R. and Boo,G.H. Two new species of Gelidium (Gelidiales, Rhodophyta) from California, USA. GenBank https://www.ncbi.nlm.nih.gov/nuccore/NC_040985.1 (2019)
	Gelidium elegans	NC_026053.1	Yang,E.C., Kim,K.M., Boo,S.M. and Yoon,H.S. Complete mitochondrion genomes reveal florideophycean red algal diversity. GenBank https://www.ncbi.nlm.nih.gov/nuccore/NC_026053.1 (2016)
	Gelidium gabrielsonii	NC_040155.1	Boo,G.H. and Hughey,J.R. Phylogenomics and multigene phylogenies decipher two new cryptic marine algae from California,Gelidium gabrielsonii and G. kathyanniae(Gelidiales, Rhodophyta). GenBank https://www.ncbi.nlm.nih.gov/nuccore/NC_040155.1 (2018)
	Gelidium galapagense	KX427230.1	Boo,G.H., Hughey,J.R., Miller,K.A. and Boo,S.M. Mitogenomes from type specimens, a genotyping tool for morphologically simple species: ten genomes of agar-producing red algae. GenBank https://www.ncbi.nlm.nih.gov/nuccore/KX427230.1 (2016)
	Gelidium isabelae	NC_031838.1	Boo,G.H., Hughey,J.R., Miller,K.A. and Boo,S.M. Mitogenomes from type specimens, a genotyping tool for morphologically simple species: ten genomes of agar-producing red algae. GenBank https://www.ncbi.nlm.nih.gov/nuccore/NC_031838.1 (2016)
	Gelidium kathyanniae	NC_040157.1	Boo,G.H. and Hughey,J.R. Phylogenomics and multigene phylogenies decipher two new cryptic marine algae from California,Gelidium gabrielsonii and G. kathyanniae(Gelidiales, Rhodophyta). GenBank https://www.ncbi.nlm.nih.gov/nuccore/NC_040157.1 (2018)
	Gelidium sclerophyllum	NC_031839.1	Boo,G.H., Hughey,J.R., Miller,K.A. and Boo,S.M. Mitogenomes from type specimens, a genotyping tool for morphologically simple species: ten genomes of agar-producing red algae. GenBank https://www.ncbi.nlm.nih.gov/nuccore/NC_031839.1 (2016)
	Gelidium sinicola	KX427233.1	Boo,G.H., Hughey,J.R., Miller,K.A. and Boo,S.M. Mitogenomes from type specimens, a genotyping tool for morphologically simple species: ten genomes of agar-producing red algae. GenBank https://www.ncbi.nlm.nih.gov/nuccore/KX427233.1 (2016)
	Gelidium vagum	NC_023077.1	Yang,E.C., Kim,K.M., Boo,G.H., Lee,J.H., Boo,S.M. and Yoon,H.S. Complete mitochondrial genome of the agarophyte red alga Gelidium vagum (Gelidiales). GenBank https://www.ncbi.nlm.nih.gov/nuccore/NC_023077.1 (2016)
	Gracilaria changii	NC_034681.1	Song,S.-L., Yong,H.-S., Lim,P.-E. and Phang,S.-M. Phylogenetic relationship of Gracilaria changii with its congeners (Rhodophyta: Gracilariaceae) based on complete mitochondrial genome. GenBank https://www.ncbi.nlm.nih.gov/nuccore/NC_034681.1 (2017)
	Gracilaria chouae	NC_038211.1	Liu,T., Liu,C. and Li,Y. Direct Submission. GenBank https://www.ncbi.nlm.nih.gov/nuccore/NC_038211.1 (2018)
	Gracilaria edulis	NC_037889.1	Liu,T., Liu,C. and Li,Y. Complete Sequences of the Mitochondrial DNA of the Gracilaria edulis. GenBank https://www.ncbi.nlm.nih.gov/nuccore/NC_037889.1 (2018)
	Gracilaria ferox	NC_039147.1	Iha,C. and Oliveira,M.C. Organellar genomes of Gracilariaceae. GenBank https://www.ncbi.nlm.nih.gov/nuccore/NC_039147.1 (2018)
	Gracilaria gracilis	NC_039148.1	Iha,C. and Oliveira,M.C. Organellar genomes of Gracilariaceae. GenBank https://www.ncbi.nlm.nih.gov/nuccore/NC_039148.1 (2018)
	Gracilaria salicornia	NC_023784.1	Campbell,M.A., Presting,G.G., Bennett,M.S. and Sherwood,A.R. Highly conserved organellar genomes in the Gracilariales as inferred using new data from the Hawaiian invasive red alga Gracilaria salicornia (Rhodophyta). GenBank https://www.ncbi.nlm.nih.gov/nuccore/NC_023784.1 (2014)
	Gracilaria spinulosa	NC_037890.1	Liu,T., Liu,C. and Li,Y. Complete Sequences of the Mitochondrial DNA of the Gracilaria spinulosa. GenBank https://www.ncbi.nlm.nih.gov/nuccore/NC_037890.1 (2018)
	Gracilaria textorii	NC_037892.1	Yuan,X. The complete mitochondrial genome of Gracilaria textorii (Gracilariales, Florideophyceae). GenBank https://www.ncbi.nlm.nih.gov/nuccore/NC_037892.1 (2018)
	Gracilaria vermiculophylla	KJ526626.1	Chi,S., Qian,H., Zhang,L., Lv,H., Li,T.-Y., Liu,C. and Liu,T. Complete Sequences of the Mitochondrial DNA of two Gracilaria vermiculophylla (Rhodophyta Gracilariaceae) from China and Russia. GenBank https://www.ncbi.nlm.nih.gov/nuccore/KJ526626.1 (2015)
	Gracilariophila oryzoides	NC_014771.1	Hancock,L., Goff,L. and Lane,C. Red algae lose key mitochondrial genes in response to becoming parasitic. GenBank https://www.ncbi.nlm.nih.gov/nuccore/NC_014771.1 (2012)
	Gracilariopsis andersonii	NC_014772.1	Hancock,L., Goff,L. and Lane,C. Red algae lose key mitochondrial genes in response to becoming parasitic. GenBank https://www.ncbi.nlm.nih.gov/nuccore/NC_014772.1 (2012)
	Gracilariopsis chorda	NC_023251.1	Yang,E.C., Kim,K.M., Kim,S.Y. and Yoon,H.S. Complete mitochondrial genome of agar-producing red alga Gracilariopsis chorda (Gracilariales). GenBank https://www.ncbi.nlm.nih.gov/nuccore/NC_023251.1 (2014)
	Gracilariopsis heteroclada	NC_038101.1	Zhang,L. and Liu,T. Complete mitochondrial genome of Gracilaria bailinae. GenBank https://www.ncbi.nlm.nih.gov/nuccore/NC_038101.1 (2018)
	Gracilariopsis longissima	NC_039150.1	Iha,C. and Oliveira,M.C. Organellar genomes of Gracilariaceae. GenBank https://www.ncbi.nlm.nih.gov/nuccore/NC_039150.1 (2018)
	Gracilariopsis mclachlanii	NC_039151.1	Iha,C. and Oliveira,M.C. Organellar genomes of Gracilariaceae. GenBank https://www.ncbi.nlm.nih.gov/nuccore/NC_039151.1 (2018)
	Grateloupia angusta	NC_023094.1	Kim,S.Y., Yang,E.C., Boo,S.M. and Yoon,H.S. Complete mitochondrial genome of the marine red alga Grateloupia angusta (Halymeniales). GenBank https://www.ncbi.nlm.nih.gov/nuccore/NC_023094.1 (2016)
	Grateloupia filicina	NC_037842.1	Li,Y., Meinita,M.D.N., Liu,T., Chi,S. and Yin,H. Complete sequences of the mitochondrial DNA of the Grateloupia filicina (Rhodophyta). GenBank https://www.ncbi.nlm.nih.gov/nuccore/NC_037842.1 (2018)
	Grateloupia taiwanensis	KM999231.1	DePriest,M.S., Bhattacharya,D. and Lopez-Bautista,J.M. The Mitochondrial Genome of Grateloupia taiwanensis (Halymeniaceae, Rhodophyta) and Comparative Mitochondrial Genomics of Red Algae. GenBank https://www.ncbi.nlm.nih.gov/nuccore/KM999231.1 (2014)
	Hildenbrandia rubra	NC_026055.1	Yang,E.C., Kim,K.M., Kim,S.Y. and Yoon,H.S. Complete mitochondrion genomes reveal florideophycean red algal diversity. GenBank https://www.ncbi.nlm.nih.gov/nuccore/NC_026055.1 (2016)
	Hydropuntia rangiferina	NC_039149.1	Iha,C. and Oliveira,M.C. Organellar genomes of Gracilariaceae. GenBank https://www.ncbi.nlm.nih.gov/nuccore/NC_039149.1 (2018)
	Kappaphycus alvarezii	KU885455.1	Liang,J., Zhang,L. and Liu,T. Complete mitochondrial genome of Kappaphycus alvarezii. GenBank https://www.ncbi.nlm.nih.gov/nuccore/KU885455.1 (2016)
	Kappaphycus striatus	NC_024265.1	Tablizo,F.A. and Lluisma,A.O. The mitochondrial genome of the red alga Kappaphycus striatus ('Green Sacol' variety): Complete nucleotide sequence, genome structure and organization, and comparative analysis. GenBank https://www.ncbi.nlm.nih.gov/nuccore/NC_024265.1 (2014)
	Kumanoa ambigua MOP2	NC_039405.1	Paiano,M.O., Del Cortona,A., Costa,J.F., Liu,S.-L., Verbruggen,H., De Clerck,O. and Necchi,O. Complete mitochondrial genomes of six species of the freshwater red algal order Batrachospermales (Rhodophyta). GenBank https://www.ncbi.nlm.nih.gov/nuccore/NC_039405.1 (2018)
	Kumanoa mahlacensis J.0229	NC_039406.1	Paiano,M.O., Del Cortona,A., Costa,J.F., Liu,S.-L., Verbruggen,H., De Clerck,O. and Necchi,O. Complete mitochondrial genomes of six species of the freshwater red algal order Batrachospermales (Rhodophyta). GenBank https://www.ncbi.nlm.nih.gov/nuccore/NC_039406.1 (2018)
	Lympha mucosa	NC_036231.1	Wolf,D.I., Vis,M.L. and Evans,J.R. Mitochondrial of Lympha mucosa. GenBank https://www.ncbi.nlm.nih.gov/nuccore/NC_036231.1 (2017)
	Mastocarpus papillatus	NC_031166.1	Hughey,J.R., Mumford,T.F., Navarrete-Fernandez,T.M., Huber,S.R., Freese,J.M., Murray,E.M.C., Sissini,M.N. and Gentilhomme,A. Organellar genome analysis of the heteromorphic red alga Mastocarpus papillatus (Phyllophoraceae, Rhodophyta). GenBank https://www.ncbi.nlm.nih.gov/nuccore/NC_031166.1 (2016)
	Melanthalia intermedia	NC_039152.1	Iha,C. and Oliveira,M.C. Organellar genomes of Gracilariaceae. GenBank https://www.ncbi.nlm.nih.gov/nuccore/NC_039152.1 (2018)
	Neogoniolithon spectabile	NC_039980.1	Lee,J., Song,H.J., In Park,S., Lee,Y.M., Jeong,S.Y., Oh Cho,T., Kim,J.H., Choi,H.G., Choi,C.G., Nelson,W.A., Fredericq,S., Bhattacharya,D. and Su Yoon,H. Mitochondrial and plastid genomes from coralline red algae provide insights into the incongruent evolutionary histories of organelles. GenBank https://www.ncbi.nlm.nih.gov/nuccore/NC_039980.1 (2018)
	Palmaria palmata	NC_026056.1	Yang,E.C., Kim,K.M., Kim,S.Y. and Yoon,H.S. Complete mitochondrion genomes reveal florideophycean red algal diversity. GenBank https://www.ncbi.nlm.nih.gov/nuccore/NC_026056.1 (2016)
	Paralemanea sp.	MG787097.1	Paiano,M.O., Del Cortona,A., Costa,J.F., Liu,S.-L., Verbruggen,H., De Clerck,O. and Necchi,O. Complete mitochondrial genomes of six species of the freshwater red algal order Batrachospermales (Rhodophyta). GenBank https://www.ncbi.nlm.nih.gov/nuccore/MG787097.1 (2018)
	Plocamiocolax pulvinata	NC_014773.1	Hancock,L., Goff,L. and Lane,C. Red algae lose key mitochondrial genes in response to becoming parasitic. GenBank https://www.ncbi.nlm.nih.gov/nuccore/NC_014773.1 (2011)
	Porolithon onkodes	NC_038145.1	Hughey,J.R. and Gabrielson,P.W. Complete organellar and ribosomal genomic analysis of the lectotype specimen of the reef forming species Porolithon onkodes (Heydrich) Foslie. GenBank https://www.ncbi.nlm.nih.gov/nuccore/NC_038145.1 (2018)
	Porphyra purpurea	NC_002007.1	Burger,G., Saint-Louis,D., Gray,M.W. and Lang,B.F. Complete sequence of the mitochondrial DNA of the red alga Porphyra purpurea. Cyanobacterial introns and shared ancestry of red and green algae. GenBank https://www.ncbi.nlm.nih.gov/nuccore/NC_002007.1 (2016)
	Porphyra umbilicalis	NC_018544.1	Smith,D.R., Hua,J., Lee,R.W. and Keeling,P.J. Relative rates of evolution among the three genetic compartments of the red alga Porphyra differ from those of green plants and do not correlate with genome architecture. GenBank https://www.ncbi.nlm.nih.gov/nuccore/NC_018544.1 (2012)
	Porphyridium aerugineum CCMP1948	MT483995	This study
	Porphyridium purpureum CCMP1328	MT483996	This study
	Porphyridium purpureum SAG1380-1a	MT483997	This study
	Pterocladia mexicana	NC_031842.1	Boo,G.H., Hughey,J.R., Miller,K.A. and Boo,S.M. Mitogenomes from type specimens, a genotyping tool for morphologically simple species: ten genomes of agar-producing red algae. GenBank https://www.ncbi.nlm.nih.gov/nuccore/NC_031842.1 (2016)
	Pterocladia musciformis	NC_031843.1	Boo,G.H., Hughey,J.R., Miller,K.A. and Boo,S.M. Mitogenomes from type specimens, a genotyping tool for morphologically simple species: ten genomes of agar-producing red algae. GenBank https://www.ncbi.nlm.nih.gov/nuccore/NC_031843.1 (2016)
	Pterocladia robusta	NC_031844.1	Boo,G.H., Hughey,J.R., Miller,K.A. and Boo,S.M. Mitogenomes from type specimens, a genotyping tool for morphologically simple species: ten genomes of agar-producing red algae. GenBank https://www.ncbi.nlm.nih.gov/nuccore/NC_031844.1 (2016)
	Pterocladiella media	NC_031841.1	Boo,G.H., Hughey,J.R., Miller,K.A. and Boo,S.M. Mitogenomes from type specimens, a genotyping tool for morphologically simple species: ten genomes of agar-producing red algae. GenBank https://www.ncbi.nlm.nih.gov/nuccore/NC_031841.1 (2016)
	Pyropia fucicola	NC_024288.1	Hughey,J.R., Gabrielson,P.W., Rohmer,L., Tortolani,J., Silva,M., Miller,K.A., Young,J.D., Martell,C. and Ruediger,E. Minimally destructive sampling of type specimens of Pyropia (Bangiales, Rhodophyta) recovers complete plastid and mitochondrial genomes. GenBank https://www.ncbi.nlm.nih.gov/nuccore/NC_024288.1 (2014)
	Pyropia haitanensis	NC_017751.1	Mao,Y., Zhang,B., Kong,F. and Wang,L. The complete mitochondrial genome of Pyropia haitanensis Chang et Zheng. GenBank https://www.ncbi.nlm.nih.gov/nuccore/NC_017751.1 (2012)
	Pyropia kanakaensis	NC_024289.1	Hughey,J.R., Gabrielson,P.W., Rohmer,L., Tortolani,J., Silva,M., Miller,K.A., Young,J.D., Martell,C. and Ruediger,E. Minimally destructive sampling of type specimens of Pyropia (Bangiales, Rhodophyta) recovers complete plastid and mitochondrial genomes. GenBank https://www.ncbi.nlm.nih.gov/nuccore/NC_024289.1 (2014)
	Pyropia nitida	NC_027616.1	Harden,L.K., Morales,K.M. and Hughey,J.R. Identification of a new marine algal species Pyropia nitida sp. nov. (Bangiales: Rhodophyta) from Monterey, California. GenBank https://www.ncbi.nlm.nih.gov/nuccore/NC_027616.1 (2015)
	Pyropia perforata	KF515974.1	Hughey,J.R., Gabrielson,P.W., Rohmer,L., Tortolani,J., Silva,M., Miller,K.A., Young,J.D., Martell,C. and Ruediger,E. Minimally destructive sampling of type specimens of Pyropia (Bangiales, Rhodophyta) recovers complete plastid and mitochondrial genomes. GenBank https://www.ncbi.nlm.nih.gov/nuccore/KF515974.1 (2017)
	Pyropia tenera	NC_021475.1	Hwang,M.S., Kim,S.-O., Ha,D.-S., Lee,J.E. and Lee,S.-R. Complete sequence and genetic features of the mitochondrial genome of Pyropia tenera (Rhodophyta). GenBank https://www.ncbi.nlm.nih.gov/nuccore/NC_021475.1 (2013)
	Pyropia yezoensis	NC_017837.1	Kong,F., Sun,P., Cao,M., Wang,L. and Mao,Y. Complete mitochondrial genome of Pyropia yezoensis: reasserting the revision of genus Porphyra. GenBank https://www.ncbi.nlm.nih.gov/nuccore/NC_017837.1 (2014)
	Rhodymenia pseudopalmata	NC_023252.1	Yang,E.C., Kim,K.M., Kim,S.Y. and Yoon,H.S. Complete mitochondrial genome of agar-producing red alga Gracilariopsis chorda (Gracilariales). GenBank https://www.ncbi.nlm.nih.gov/nuccore/NC_023252.1 (2014)
	Sheathia arcuata	NC_035349.1	Nan,F., Feng,J., Lv,J., Liu,Q., Fang,K., Gong,C. and Xie,S. Origin and evolutionary history of freshwater Rhodophyta: further insights based on phylogenomic evidence. GenBank https://www.ncbi.nlm.nih.gov/nuccore/NC_035349.1 (2017)
	Sirodotia delicatula MOP3	NC_039407.1	Paiano,M.O., Del Cortona,A., Costa,J.F., Liu,S.-L., Verbruggen,H., De Clerck,O. and Necchi,O. Complete mitochondrial genomes of six species of the freshwater red algal order Batrachospermales (Rhodophyta). GenBank https://www.ncbi.nlm.nih.gov/nuccore/NC_039407.1 (2018)
	Sporolithon durum	NC_023454.1	Kim,K.M., Yang,E.C., Kim,J.H., Nelson,W.A. and Yoon,H.S. Complete mitochondrial genome of a rhodolith, Sporolithon durum (Sporolithales, Rhodophyta). GenBank https://www.ncbi.nlm.nih.gov/nuccore/NC_023454.1 (2016)
	Synarthrophyton chejuense	NC_039979.1	Lee,J., Song,H.J., In Park,S., Lee,Y.M., Jeong,S.Y., Oh Cho,T., Kim,J.H., Choi,H.G., Choi,C.G., Nelson,W.A., Fredericq,S., Bhattacharya,D. and Su Yoon,H. Mitochondrial and plastid genomes from coralline red algae provide insights into the incongruent evolutionary histories of organelles. GenBank https://www.ncbi.nlm.nih.gov/nuccore/NC_039979.1 (2018)
	Thorea hispida	NC_035158.1	Nan,F. and Xie,S. Complete Mitochondrial Genome of Thorea hispida. GenBank https://www.ncbi.nlm.nih.gov/nuccore/NC_035158.1 (2017)
	Vertebrata lanosa	NC_032003.1	Salomaki,E.D. and Lane,C.E. Red Algal Mitochondrial Genomes are More Complete than Previously Reported. GenBank https://www.ncbi.nlm.nih.gov/nuccore/NC_032003.1 (2016)
	Wildemania schizophylla	NC_024579.1	Silva,M.Y. and Hughey,J.R. Complete mitochondrial genome of the holotype specimen of Wildemania schizophylla (Bangiales: Rhodophyta). GenBank https://www.ncbi.nlm.nih.gov/nuccore/NC_024579.1 (2014)
Viridiplantae	Ulva pertusa	NC_035722.1	Liu,F., Melton,J.T. III and Bi,Y. Mitochondrial genomes of the green macroalga Ulva pertusa (Ulvophyceae, Chlorophyta): novel insights into the evolution of mitogenomes in the Ulvophyceae. GenBank https://www.ncbi.nlm.nih.gov/nuccore/NC_035722.1 (2017)
	Marchantia polymorpha	MK202951.1	Kwon,W., Kim,Y. and Park,J. Organelle genomes of Marchantia polymorpha of Korean isolate (KBDI00084). GenBank https://www.ncbi.nlm.nih.gov/nuccore/MK202951.1 (2019)
	Oenothera berteroana	AAA70292.1	Wissinger,B., Schuster,W. and Brennicke,A. Trans splicing in Oenothera mitochondria: nad1 mRNAs are edited in exon and trans-splicing group II intron sequences. GenBank https://www.ncbi.nlm.nih.gov/nuccore/AAA70292.1 (2016)
	Eucalyptus grandis	NC_040010.1	Pinard,D., Myburg,A.A. and Mizrachi,E. The plastid and mitochondrial genomes of Eucalyptus grandis. GenBank https://www.ncbi.nlm.nih.gov/nuccore/NC_040010.1 (2018)
	Phoeniz dactylifera	NC_016740.1	Fang,Y., Wu,H., Zhang,T., Yang,M., Yin,Y., Pan,L., Yu,X., Zhang,X., Hu,S., Al-Mssallem,I.S. and Yu,J. A complete sequence and transcriptomic analyses of date palm (Phoenix dactylifera L.) mitochondrial genome. GenBank https://www.ncbi.nlm.nih.gov/nuccore/NC_016740.1 (2021)
	Pongamia pinnata	NC_016742.1	Kazakoff,S.H., Imelfort,M., Edwards,D., Koehorst,J., Biswas,B., Batley,J., Scott,P.T. and Gresshoff,P.M. Capturing the Biofuel Wellhead and Powerhouse: The Chloroplast and Mitochondrial Genomes of the Leguminous Feedstock Tree Pongamia pinnata. GenBank https://www.ncbi.nlm.nih.gov/nuccore/NC_016742.1 (2013)
	Vicia faba	KC189947.1	Negruk,V. Mitochondrial Genome Sequence of the Legume Vicia faba. GenBank https://www.ncbi.nlm.nih.gov/nuccore/KC189947.1 (2013)
	Chlorokybus atmophyticus	NC_009630.1	Turmel,M., Otis,C. and Lemieux,C. An unexpectedly large and loosely packed mitochondrial genome in the charophycean green alga Chlorokybus atmophyticus. GenBank https://www.ncbi.nlm.nih.gov/nuccore/NC_009630.1 (2007)
Fungi	Starmerella bacillaris	NC_005972.1	Pramateftaki,P.V., Kouvelis,V.N., Lanaridis,P. and Typas,M.A. Complete mitochondrial genome sequence of the wine yeast Candida zemplinina: intraspecies distribution of a novel group-IIB1 intron with eubacterial affiliations. GenBank https://www.ncbi.nlm.nih.gov/nuccore/NC_005972.1 (2008)
	Pyronema omphalodes	NC_029745.1	Nowrousian,M. The mitochondrial genome of Pyronema confluens. GenBank https://www.ncbi.nlm.nih.gov/nuccore/NC_029745.1 (2016)
	Tremella fuciformis	MF422649.1	Deng,Y., Ming,R. and Xie,B. Intra-specific comparison of mitochondrial genome in Tremella fuciformis suggests a gene evolution hypothesis that the N-terminal was replaced by exogenetic one. GenBank https://www.ncbi.nlm.nih.gov/nuccore/MF422649.1 (2017)
	Termitomyces sp.	MH725795.1	Nieuwenhuis,M. Comparative mitochondrial genomics of the basidiomycete Termitomyces. GenBank https://www.ncbi.nlm.nih.gov/nuccore/MH725795.1 (2018)
	Termitomyces sp. T13	MH725796.1	Nieuwenhuis,M. Comparative mitochondrial genomics of the basidiomycete Termitomyces. GenBank https://www.ncbi.nlm.nih.gov/nuccore/MH725796.1 (2018)
	Termitomyces sp. T32	MH725797.1	Nieuwenhuis,M. Comparative mitochondrial genomics of the basidiomycete Termitomyces. GenBank https://www.ncbi.nlm.nih.gov/nuccore/MH725797.1 (2018)
	Termitomyces sp. T123	MH725798.1	Nieuwenhuis,M. Comparative mitochondrial genomics of the basidiomycete Termitomyces. GenBank https://www.ncbi.nlm.nih.gov/nuccore/MH725798.1 (2018)
	Termitomyces sp. T159	MH725799.1	Nieuwenhuis,M. Comparative mitochondrial genomics of the basidiomycete Termitomyces. GenBank https://www.ncbi.nlm.nih.gov/nuccore/MH725799.1 (2018)
	Termitomyces sp. DKA19	MH743217.1	Nieuwenhuis,M. Comparative mitochondrial genomics of the basidiomycete Termitomyces. GenBank https://www.ncbi.nlm.nih.gov/nuccore/MH743217.1 (2018)
	Termitomyces sp. T132	MG783568.1	Nieuwenhuis,M. Comparative mitochondrial genomics of the basidiomycete Termitomyces. GenBank https://www.ncbi.nlm.nih.gov/nuccore/MG783568.1 (2018)
	Juglanconis oblonga	KY575054.1	Demers,J.E. and Castlebury,L.A. Fungal Comparative Genomics of Melanconis species and Ophiognomonia clavigignenti-juglandacearum at Different Phylogenetic Distances. GenBank https://www.ncbi.nlm.nih.gov/nuccore/KY575054.1 (2017)
	Juglanconis juglandina	KY575057.1	Demers,J.E. and Castlebury,L.A. Fungal Comparative Genomics of Melanconis species and Ophiognomonia clavigignenti-juglandacearum at Different Phylogenetic Distances. GenBank https://www.ncbi.nlm.nih.gov/nuccore/KY575057.1 (2017)
	Annulohypoxylon stygium	NC_023117.1	Hsiang,T. Mitochondrial Genome of Annulohypoxylon stygium, cohabitant fungus of Tremella fuciformis, reveals intron diversity. GenBank https://www.ncbi.nlm.nih.gov/nuccore/NC_023117.1 (2013)
	Candida parapsilosis	NC_005253.2	Nosek,J., Rycovska,A., Makhov,A.M., Griffith,J.D. and Tomaska,L. Amplification of Telomeric Arrays via Rolling-circle Mechanism. GenBank https://www.ncbi.nlm.nih.gov/nuccore/NC_005253.2 (2016)
	Candida frijolesensis	NC_015814.1	Valach,M., Farkas,Z., Fricova,D., Kovac,J., Brejova,B., Vinar,T., Pfeiffer,I., Kucsera,J., Tomaska,L., Lang,B.F. and Nosek,J. Evolution of linear chromosomes and multipartite genomes in yeast mitochondria. GenBank https://www.ncbi.nlm.nih.gov/nuccore/NC_015814.1 (2011)
	Candida labiduridarum	NC_022170.1	Valach,M., Hegedusova,E., Brejova,B. and Nosek,J. Direct Submission. GenBank https://www.ncbi.nlm.nih.gov/nuccore/NC_022170.1 (2013)
	Candida oxycetoniae	NC_022162.1	Hegedusova,E., Fricova,D., Brejova,B. and Nosek,J. Direct Submission. GenBank https://www.ncbi.nlm.nih.gov/nuccore/NC_022162.1 (2013)
	Candida sojae	NC_013839.1	Valach,M., Pfeiffer,I. and Nosek,J. Complete mtDNA sequence of the yeast Candida sojae. GenBank https://www.ncbi.nlm.nih.gov/nuccore/NC_013839.1 (2010)
	Candida viswanathii	NC_013809.1	Valach,M., Pfeiffer,I. and Nosek,J. Complete mtDNA sequence of the yeast Candida viswanathii. GenBank https://www.ncbi.nlm.nih.gov/nuccore/NC_013809.1 (2010)
	Chrysoporthe austroafricana	NC_030522.1	Kanzi,A.M., Wingfield,B.D., Steenkamp,E.T., Naidoo,S. and van der Merwe,N.A. Intron Derived Size Polymorphism in the Mitochondrial Genomes of Closely Related Chrysoporthe Species. GenBank https://www.ncbi.nlm.nih.gov/nuccore/NC_030522.1 (2017)
	Schizosaccharomyces octosporus	NC_004312.1	Bullerwell,C.E., Leigh,J., Forget,L. and Lang,B.F. A comparison of three fission yeast mitochondrial genomes. GenBank https://www.ncbi.nlm.nih.gov/nuccore/NC_004312.1 (2016)
	Schizosaccharomyces pombe	NC_001326.1	Schafer,B., Hansen,M. and Lang,B.F. Transcription and RNA-processing in fission yeast mitochondria. GenBank https://www.ncbi.nlm.nih.gov/nuccore/NC_001326.1 (2020)
	Podospora anserina	NC_001329.3	Bullerwell,C.E., Burger,G. and Lang,B.F. A novel motif for identifying rps3 homologs in fungal mitochondrial genomes. GenBank https://www.ncbi.nlm.nih.gov/nuccore/NC_001329.3 (2010)
	Saccharomyces paradoxus	KY287644.1	Leducq,J.B., Henault,M., Charron,G., Nielly-Thibault,L., Terrat,Y., Fiumera,H.L., Jesse Shapiro,B. and Landry,C.R. Mitochondrial recombination and introgression during speciation by hybridization. GenBank https://www.ncbi.nlm.nih.gov/nuccore/KY287644.1 (2017)
	Saccharomyces cerevisiae	CP008048.1	Gayevskiy,V. and Goddard,M.R. Phylogenomic signals describe patterns of global microbial dispersal. GenBank https://www.ncbi.nlm.nih.gov/nuccore/CP008048.1 (2016)
	Saccharomyces pastorianus	NC_031515.1	Sulo,P., Szaboova,D. and Szemes,T. Divergence of Saccharomyces species is accompanied with the alterations in mitochondrial gene order. GenBank https://www.ncbi.nlm.nih.gov/nuccore/NC_031515.1 (2016)
	Pichia kluyveri	NC_022158.1	Hegedusova,E., Brejova,B. and Nosek,J. Direct Submission. GenBank https://www.ncbi.nlm.nih.gov/nuccore/NC_022158.1 (2013)
	Epichloe typhina	NC_032063.1	Campbell,M.A. Direct Submission. GenBank https://www.ncbi.nlm.nih.gov/nuccore/NC_032063.1 (2016)
	Claviceps purpurea	FO082257.1	Schardl,C.L., Hesse,U., Young,C.A., Jaromczyk,J.W., Farman,M.L., Tudzynski,P., Amyotte,S.G., An,Z., Andreeva,K., Arnaoudova,E.G., Bullock,C.T., Calie,P., Charlton,N., Fleetwood,D.J., Florea,S., Guldener,U., Harris,D.R., Haws,D.C., Jaromczyk,J., Johnson,R.D., Khan,A.K., Liu,J., Liu,M., Mace,W., Machado,C., Moore,N., Nagabhyru,P., Oeser,B., Pan,J., Panaccione,D.G., Schmid,J., Schweri,K.K., Scott,B.…
	Allomyces macrogynus	NC_001715.1	Paquin,B. and Lang,B.F. The mitochondrial DNA of Allomyces macrogynus: the complete genomic sequence from an ancestral fungus. GenBank https://www.ncbi.nlm.nih.gov/nuccore/NC_001715.1 (2016)
	Blastosporella zonata	NC_039440.1	Nieuwenhuis,M. Comparative mitochondrial genomics of the basidiomycete Termitomyces. GenBank https://www.ncbi.nlm.nih.gov/nuccore/NC_039440.1 (2018)
	Ganoderma sinense	NC_022933.1	Qian,J. The mitochondrial genome sequence of Ganoderma sinense. GenBank https://www.ncbi.nlm.nih.gov/nuccore/NC_022933.1 (2013)
	Golovinomyces cichoracearum	RKF54339.1	Wu,Y., Ma,X., Pan,Z., Kale,S.D., Song,Y., King,H., Zhang,Q., Presley,C., Deng,X., Wei,C.I. and Xiao,S. Comparative genome analyses reveal sequence features reflecting distinct modes of host-adaptation between dicot and monocot powdery mildew. GenBank https://www.ncbi.nlm.nih.gov/nuccore/RKF54339.1 (2018)
	Magnusiomyces ingens	NC_024093.1	Lang,B.F., Jakubkova,M., Hegedusova,E., Daoud,R., Forget,L., Brejova,B., Vinar,T., Kosa,P., Fricova,D., Nebohacova,M., Griac,P., Tomaska,L., Burger,G. and Nosek,J. Massive programmed translational jumping in mitochondria. GenBank https://www.ncbi.nlm.nih.gov/nuccore/NC_024093.1 (2014)
	Microbotryum cf. violaceum	NC_020354.1	Lang,B.F. Direct Submission. GenBank https://www.ncbi.nlm.nih.gov/nuccore/NC_020354.1 (2013)
	Paracoccidioides brasiliensis	NC_007935.1	Cardoso,M.A., Tambor,J.H. and Nobrega,F.G. The mitochondrial genome from the thermal dimorphic fungus Paracoccidioides brasiliensis. GenBank https://www.ncbi.nlm.nih.gov/nuccore/NC_007935.1 (2007)
	Myochromella boudieri	NC_039441.1	Nieuwenhuis,M. Comparative mitochondrial genomics of the basidiomycete Termitomyces. GenBank https://www.ncbi.nlm.nih.gov/nuccore/NC_039441.1 (2018)
	Ustilago bromivora	LT558140.1	Guldener,U. and Guldener,U. Direct Submission. GenBank https://www.ncbi.nlm.nih.gov/nuccore/LT558140.1 (2016)
	Naumovozyma dairenensis	NC_036377.1	Xiao,S., Nguyen,D.T., Wu,B. and Hao,W. Genetic drift and indel mutation in the evolution of yeast mitochondrial genome size. GenBank https://www.ncbi.nlm.nih.gov/nuccore/NC_036377.1 (2017)
Stramenopiles	Halamphora calidilacuna (diatom)	MF997424.1	Keepers,K.G., Pogoda,C.S., Hamsher,S.E., Stepanek,J.G., Kane,N.C. and Kociolek,J.P. Your Publication. GenBank https://www.ncbi.nlm.nih.gov/nuccore/MF997424.1 (2018)
	Halamphora coffeaeformis (diatom)	NC_037727.1	Keepers,K.G., Pogoda,C.S., Kane,N.C., Hamsher,S.E., Stepanek,J.G. and Kociolek,J.P. Comparative analysis of the mitochondrial genomes of 6 newly sequenced diatoms reveals group II introns in the barcoding region of cox1. GenBank https://www.ncbi.nlm.nih.gov/nuccore/NC_037727.1 (2018)
	Psammoneis japonica (diatom)	NC_037989.1	Guillory,W.X., Onyshchenko,A., Ruck,E.C., Parks,M., Nakov,T., Wickett,N.J. and Alverson,A.J. Recurrent loss, horizontal transfer, and the obscure origins of mitochondrial introns in diatoms (Bacillariophyta). GenBank https://www.ncbi.nlm.nih.gov/nuccore/NC_037989.1 (2018)
	Ulnaria acus (diatom)	NC_013710.1	Ravin,N.V., Galachyants,Y.P., Mardanov,A.V., Beletsky,A.V., Petrova,D.P., Sherbakova,T.A., Zakharova,Y.R., Likhoshway,Y.V., Skryabin,K.G. and Grachev,M.A. Complete sequence of the mitochondrial genome of a diatom alga Synedra acus and comparative analysis of diatom mitochondrial genomes. GenBank https://www.ncbi.nlm.nih.gov/nuccore/NC_013710.1 (2011)
	Pylaiella littoralis	NC_003055.1	Oudot-Le Secq,M.P., Fontaine,J.M., Rousvoal,S., Kloareg,B. and Loiseaux-De Goer,S. The complete sequence of a brown algal mitochondrial genome, the ectocarpale Pylaiella littoralis (L.) Kjellm. GenBank https://www.ncbi.nlm.nih.gov/nuccore/NC_003055.1 (2010)
	Nanochloropsis oculata	KJ410688.1	Starkenburg,S.R., Kwon,K.J., Jha,R.K., McKay,C., Jacobs,M., Chertkov,O., Twary,S., Rocap,G. and Cattolico,R.A. A pangenomic analysis of the Nannochloropsis organellar genomes reveals novel genetic variations in key metabolic genes. GenBank https://www.ncbi.nlm.nih.gov/nuccore/KJ410688.1 (2014)
	Navicula ramosissima (diatom)	NC_031848.1	An,S.M., Noh,J.H., Lee,H.R., Choi,D.H., Lee,J.H. and Yang,E.C. Complete mitochondrial genome of biraphid benthic diatom, Navicula ramosissima (Naviculales, Bacillariophyceae). GenBank https://www.ncbi.nlm.nih.gov/nuccore/NC_031848.1 (2016)
	Cylindrotheca closterium (diatom)	NC_037986.1	Guillory,W.X., Onyshchenko,A., Ruck,E.C., Parks,M., Nakov,T., Wickett,N.J. and Alverson,A.J. Recurrent loss, horizontal transfer, and the obscure origins of mitochondrial introns in diatoms (Bacillariophyta). GenBank https://www.ncbi.nlm.nih.gov/nuccore/NC_037986.1 (2018)
	Thalassiosira pseudonana (diatom)	NC_007405.1	Armbrust,E.V., Berges,J.A., Bowler,C., Green,B.R., Martinez,D., Putnam,N.H., Zhou,S., Allen,A.E., Apt,K.E., Bechner,M., Brzezinski,M.A., Chaal,B.K., Chiovitti,A., Davis,A.K., Demarest,M.S., Detter,J.C., Glavina,T., Goodstein,D., Hadi,M.Z., Hellsten,U., Hildebrand,M., Jenkins,B.D., Jurka,J., Kapitonov,V.V., Kroger,N., Lau,W.W., Lane,T.W., Larimer,F.W., Lippmeier,J.C., Lucas,S., Medina,M., Montsant…
	Phaeodactylum tricornutum (diatom)	NC_016739.1	Oudot-Le Secq,M.P. and Green,B.R. Complex repeat structures and novel features in the mitochondrial genomes of the diatoms Phaeodactylum tricornutum and Thalassiosira pseudonana. GenBank https://www.ncbi.nlm.nih.gov/nuccore/NC_016739.1 (2012)
Alveolata	Kryptoperidinium foliaceum	JN378734.1	Imanian,B., Pombert,J.F., Dorrell,R.G., Burki,F. and Keeling,P.J. Tertiary endosymbiosis in two dinotoms has generated little change in the mitochondrial genomes of their dinoflagellate hosts and diatom endosymbionts. GenBank https://www.ncbi.nlm.nih.gov/nuccore/JN378734.1 (2012)
Rhizaria	Plasmodiophora brassicae	LS992577.1	Fogelqvist,J. Direct Submission. GenBank https://www.ncbi.nlm.nih.gov/nuccore/LS992577.1 (2018)
Cryptophyta	Storeatula sp. CCMP1868	NC_037452.1	Kim,J.I., Yoon,H.S., Yi,G., Shin,W. and Archibald,J.M. Comparative mitochondrial genomics of cryptophyte algae: gene shuffling and dynamic mobile genetic elements. GenBank https://www.ncbi.nlm.nih.gov/nuccore/NC_037452.1 (2018)
	Rhodomonas salina	NC_002572.1	Burger,G., Lang,B.F., Maier,U.G., McFadden,G.I. and Gray,W.M.M.W. Algae with secondary chloroplasts have mitochondria that originate from the host. GenBank https://www.ncbi.nlm.nih.gov/nuccore/NC_002572.1 (2009)
Haptista	Chrysochromulina sp. NIES1333	AB930144.1	Nishimura,Y., Kamikawa,R., Hashimoto,T. and Inagaki,Y. An intronic open reading frame was released from one of group II introns in the mitochondrial genome of the haptophyte Chrysochromulina sp. NIES-1333. GenBank https://www.ncbi.nlm.nih.gov/nuccore/AB930144.1 (2014)
	Pavlova lutheri	HQ908424.1	Burger,G. Direct Submission. GenBank https://www.ncbi.nlm.nih.gov/nuccore/HQ908424.1 (2016)
