# Supplementary material for: Group II intron and repeat-rich red algal mitochondrial genomes demonstrate the dynamic recent history of autocatalytic RNAs
Source: BMC Biol. 2022 Jan 7;20:2. doi: 10.1186/s12915-021-01200-3 (PMC8742464; doi:10.1186/s12915-021-01200-3)
Supplement: Supplementary file 3 — Additional file 3. Alignment file (NEXUS format): Alignment file for Fig. 3a (NEXUS format) [file 12915_2021_1200_MOESM3_ESM.nex]

#NEXUS
begin taxa;
	dimensions ntax=424;
	taxlabels
	'Bacteria_Acidobacteria_Edaphobacter_aggregans_WP_035358524.1'
	'Bacteria_Actinobacteria_Actinokineospora_terrae_SER44350.1'
	'Bacteria_Actinobacteria_Nocardiopsis_sp_JB363_SIO87683.1'
	'Bacteria_Actinobacteria_Pseudosporangium_ferrugineum_WP_106131583.1'
	'Bacteria_Actinobacteria_Rhodococcus_sp_LB1_WP_061696838.1'
	'Bacteria_Actinobacteria_Saccharopolyspora_shandongensis_WP_093267651.1'
	'Bacteria_Actinobacteria_Streptomyces_WP_059143110.1'
	'Bacteria_Bacteroidetes_Alistipes_finegoldii_WP_082430719.1'
	'Bacteria_Bacteroidetes_Alistipes_sp_An54_WP_087404622.1'
	'Bacteria_Bacteroidetes_Alistipes_sp_HGB5_WP_009597724.1'
	'Bacteria_Candidatus_Candidatus_Atribacteria_bacterium_CG_4_10_14_3_um_filter_34_13_PIY31660.1'
	'Bacteria_Candidatus_Candidatus_Atribacteria_bacterium_CG_4_8_14_3_um_filter_34_18_PIX34483.1'
	'Bacteria_Candidatus_Candidatus_Cloacimonetes_bacterium_4572_55_marine_sediment_OQY25578.1'
	'Bacteria_Candidatus_Candidatus_Raymondbacteria_bacterium_RifOxyA12_full_50_37_OGJ92282.1'
	'Bacteria_Candidatus_Candidatus_Uhrbacteria_bacterium_GW2011_GWF2_46_218_groundwater_KKU32234.1'
	'Bacteria_Chlamydiae_Chlamydia_trachomatis_CRH76201.1'
	'Bacteria_Chlamydiae_Simkania_negevensis_WP_013935017.1'
	'Bacteria_Chloroflexi_Candidatus_Viridilinea_mediisalina_WP_097646167.1'
	'Bacteria_Chloroflexi_Dictyobacter_aurantiacus_WP_126594738.1'
	'Bacteria_Chloroflexi_Herpetosiphon_aurantiacus_DSM_785_ABX04564.1'
	'Bacteria_Chloroflexi_Kouleothrix_aurantiaca_KPV52532.1'
	'Bacteria_Chloroflexi_Tengunoibacter_tsumagoiensis_WP_126579757.1'
	'Bacteria_Cyanobacteria_Anabaena_cylindrica_PCC_7122_BAY06323.1'
	'Bacteria_Cyanobacteria_Anabaena_sp_WA102_WP_053537880.1'
	'Bacteria_Cyanobacteria_Aphanizomenon_flosaquae_WP_027402600.1'
	'Bacteria_Cyanobacteria_Aphanizomenonaceae_WP_009342922.1'
	'Bacteria_Cyanobacteria_Arthrospira_maxima_CS328_EDZ94962.1'
	'Bacteria_Cyanobacteria_Arthrospira_sp_O9_13F_WP_111892253.1'
	'Bacteria_Cyanobacteria_Calothrix_parasitica_WP_096652358.1'
	'Bacteria_Cyanobacteria_Chondrocystis_sp_NIES4102_BAZ43911.1'
	'Bacteria_Cyanobacteria_Chrysosporum_ovalisporum_CEJ42224.1'
	'Bacteria_Cyanobacteria_Crocosphaera_chwakensis_WP_008274910.1'
	'Bacteria_Cyanobacteria_Crocosphaera_watsonii_WP_053088353.1'
	'Bacteria_Cyanobacteria_Cylindrospermopsis_raciborskii_WP_071248443.1'
	'Bacteria_Cyanobacteria_Cylindrospermum_sp_NIES4074_BAZ33934.1'
	'Bacteria_Cyanobacteria_Dactylococcopsis_salina_PCC_8305_AFZ49408.1'
	'Bacteria_Cyanobacteria_Dactylococcopsis_salina_WP_015229415.1'
	'Bacteria_Cyanobacteria_Euhalothece_sp_KZN_001_PNW33122.1'
	'Bacteria_Cyanobacteria_Fischerella_muscicola_WP_026086580.1'
	'Bacteria_Cyanobacteria_Hapalosiphon_sp_MRB220_KOP23812.1'
	'Bacteria_Cyanobacteria_Hydrocoleum_sp_CS953_WP_094671936.1'
	'Bacteria_Cyanobacteria_Leptolyngbya_valderiana_WP_082901502.1'
	'Bacteria_Cyanobacteria_Limnoraphis_robusta_WP_046278574.1'
	'Bacteria_Cyanobacteria_Limnospira_indica_WP_052584743.1'
	'Bacteria_Cyanobacteria_Lyngbya_sp_PCC_8106_EAW35850.1'
	'Bacteria_Cyanobacteria_Lyngbya_sp_PCC_8106_WP_009785889.1'
	'Bacteria_Cyanobacteria_Merismopedia_glauca_WP_106288750.1'
	'Bacteria_Cyanobacteria_Microcoleus_vaginatus_WP_006634270.1'
	'Bacteria_Cyanobacteria_Microcystis_aeruginosa_WP_045356917.1'
	'Bacteria_Cyanobacteria_Moorea_bouillonii_WP_075897532.1'
	'Bacteria_Cyanobacteria_Moorea_producens_WP_081431994.1'
	'Bacteria_Cyanobacteria_Nostoc_commune_HK02_BBD70255.1'
	'Bacteria_Cyanobacteria_Nostocales_WP_045868138.1'
	'Bacteria_Cyanobacteria_Oscillatoria_nigroviridis_WP_015174455.1'
	'Bacteria_Cyanobacteria_Phormidesmis_priestleyi_WP_083583258.1'
	'Bacteria_Cyanobacteria_Planktothricoides_sp_SR001_WP_054470443.1'
	'Bacteria_Cyanobacteria_Planktothrix_sp_PCC_11201_WP_079676766.1'
	'Bacteria_Cyanobacteria_Pleurocapsa_sp_PCC_7319_WP_019505909.1'
	'Bacteria_Cyanobacteria_Scytonema_hofmanni_UTEX_B_1581_WP_029633934.1'
	'Bacteria_Cyanobacteria_Scytonema_hofmannii_PCC_7110_KYC35127.1'
	'Bacteria_Cyanobacteria_Scytonema_millei_VB511283_ODN58307.1'
	'Bacteria_Cyanobacteria_Tolypothrix_bouteillei_VB521301_KIE11467.1'
	'Bacteria_Cyanobacteria_Tolypothrix_sp_NIES4075_WP_089126038.1'
	'Bacteria_Cyanobacteria_Trichodesmium_erythraeum_IMS101_ABG53692.1'
	'Bacteria_Cyanobacteria_Trichormus_variabilis_WP_096637324.1'
	'Bacteria_Firmicutes_Alkalihalobacillus_lonarensis_WP_090776481.1'
	'Bacteria_Firmicutes_Anaerotignum_propionicum_WP_066050750.1'
	'Bacteria_Firmicutes_Anaerotruncus_sp_G3_2012_WP_016316325.1'
	'Bacteria_Firmicutes_Bacillus_aryabhattai_WP_088567716.1'
	'Bacteria_Firmicutes_Blautia_sp_AF179LB_WP_118594478.1'
	'Bacteria_Firmicutes_Clostridiales_bacterium_VE20206_WP_029470296.1'
	'Bacteria_Firmicutes_Schaedlerella_arabinosiphila_WP_044990429.1'
	'Bacteria_Firmicutes_Streptococcus_dysgalactiae_WP_065974260.1'
	'Bacteria_Firmicutes_Thalassobacillus_devorans_WP_028782771.1'
	'Bacteria_Firmicutes_Virgibacillus_halodenitrificans_WP_060680697.1'
	'Bacteria_Fusobacteria_Cetobacterium_ceti_WP_078692814.1'
	'Bacteria_Fusobacteria_Fusobacterium_gonidiaformans_WP_010680153.1'
	'Bacteria_Fusobacteria_Fusobacterium_ulcerans_WP_008699412.1'
	'Bacteria_Fusobacteria_Streptobacillus_moniliformis_WP_064616426.1'
	'Bacteria_Nitrospinae_Candidatus_Entotheonella_palauensis_WP_089942256.1'
	'Bacteria_Nitrospirae_Candidatus_Magnetobacterium_bavaricum_KJU83685.1'
	'Bacteria_Nitrospirae_Leptospirillum_ferrooxidans_WP_014449738.1'
	'Bacteria_Planctomycetes_Candidatus_Kuenenia_stuttgartiensis_WP_099326221.1'
	'Bacteria_Planctomycetes_Fimbriiglobus_ruber_WP_088256795.1'
	'Bacteria_Planctomycetes_Gemmata_sp_SHPL17_WP_082843227.1'
	'Bacteria_Planctomycetes_Singulisphaera_sp_GP187_WP_074315485.1'
	'Bacteria_Proteobacteria_Acinetobacter_haemolyticus_WP_005080778.1'
	'Bacteria_Proteobacteria_Actinobacillus_pleuropneumoniae_serovar_10_str_D13039_EFM96778.1'
	'Bacteria_Proteobacteria_Aeromonas_veronii_Aeromonas_ichthiosmia_WP_120414939.1'
	'Bacteria_Proteobacteria_Azotobacter_chroococcum_WP_089167452.1'
	'Bacteria_Proteobacteria_Bradyrhizobiaceae_bacterium_freshwater_metagenome_RTL75038.1'
	'Bacteria_Proteobacteria_Burkholderia_ambifaria_WP_034177569.1'
	'Bacteria_Proteobacteria_Candidatus_Hamiltonella_defensa_Candidatus_Consessoris_aphidicola_WP_012738021.1'
	'Bacteria_Proteobacteria_Citrobacter_rodentium_KIQ51013.1'
	'Bacteria_Proteobacteria_Cupriavidus_sp_IDO_WP_082016791.1'
	'Bacteria_Proteobacteria_Dickeya_WP_035344081.1'
	'Bacteria_Proteobacteria_Enterobacteriaceae_WP_099001404.1'
	'Bacteria_Proteobacteria_Escherichia_coli_WP_114493055.1'
	'Bacteria_Proteobacteria_Gallionellaceae_bacterium_CG1_02_56_997_groundwater_metagenome_OIO76371.1'
	'Bacteria_Proteobacteria_Gilliamella_apicola_WP_065588669.1'
	'Bacteria_Proteobacteria_Glomeribacter_sp_1016415_WP_081677912.1'
	'Bacteria_Proteobacteria_Hyalangium_minutum_WP_044192611.1'
	'Bacteria_Proteobacteria_Klebsiella_variicola_VEC94949.1'
	'Bacteria_Proteobacteria_Marinomonas_sp_hydrothermal_vent_metagenome_RUM53558.1'
	'Bacteria_Proteobacteria_Mesorhizobium_hawassense_WP_112099315.1'
	'Bacteria_Proteobacteria_Microvirga_lotononidis_WP_083861253.1'
	'Bacteria_Proteobacteria_Novosphingobium_pentaromativorans_US61_EHJ57951.1'
	'Bacteria_Proteobacteria_Novosphingobium_sp_CCH12A3_WP_082734759.1'
	'Bacteria_Proteobacteria_Orientia_tsutsugamushi_WP_109227317.1'
	'Bacteria_Proteobacteria_Pelagibacterium_halotolerans_SEA74917.1'
	'Bacteria_Proteobacteria_Photorhabdus_luminescens_WP_110092114.1'
	'Bacteria_Proteobacteria_Proteus_vulgaris_WP_099659725.1'
	'Bacteria_Proteobacteria_Pseudoalteromonas_sp_T1lg23B_WP_105166765.1'
	'Bacteria_Proteobacteria_Pseudomonas_aeruginosa_PS42_ETU77647.1'
	'Bacteria_Proteobacteria_Pseudomonas_WP_082810649.1'
	'Bacteria_Proteobacteria_Rhizobium_sp_CF142_WP_007823630.1'
	'Bacteria_Proteobacteria_Rickettsia_hoogstraalii_str_RCCE3_KJV76785.1'
	'Bacteria_Proteobacteria_Serratia_marcescens_WP_049211901.1'
	'Bacteria_Proteobacteria_Shewanella_sp_WE21_WP_105252867.1'
	'Bacteria_Proteobacteria_Shigella_flexneri_OUZ56825.1'
	'Bacteria_Proteobacteria_Sphingobium_sp_CCH11B1_WP_066764087.1'
	'Bacteria_Proteobacteria_Sphingobium_xenophagum_WP_043146428.1'
	'Bacteria_Spirochaetes_Leptospira_noguchii_WP_082295526.1'
	'Eukaryota_Cryptophyceae_MT_Storeatula_sp_CCMP1868_YP_009476640.1'
	'Eukaryota_Cryptophyceae_PT_Chroomonas_placoidea_YP_009420503.1'
	'Eukaryota_Cryptophyceae_PT_Guillardia_theta_ALG63637.1'
	'Eukaryota_Cryptophyceae_PT_Rhodomonas_sp_CCMP2045_ACA04001.1'
	'Eukaryota_Cryptophyceae_PT_Storeatula_sp_CCMP1868_ASO75995.1'
	'Eukaryota_Cryptophyta_MT_Rhodomonas_salina_NP_066492.1'
	'Eukaryota_Discoba_PT_Discoplastis_spathirhyncha_YP_009540959.1'
	'Eukaryota_Discoba_PT_Euglena_archaeoPTiata_YP_009389097.1'
	'Eukaryota_Discoba_PT_Euglena_clara_YP_009503346.1'
	'Eukaryota_Discoba_PT_Euglena_granulata_CAA10852.1'
	'Eukaryota_Discoba_PT_Euglena_hiemalis_YP_009512077.1'
	'Eukaryota_Discoba_PT_Euglena_myxocylindracea_AAQ84048.1'
	'Eukaryota_Discoba_PT_Euglena_viridis_CAA10856.2'
	'Eukaryota_Discoba_PT_Euglenaria_anabaena_CAA10850.1'
	'Eukaryota_Discoba_PT_Eutreptiella_pomquetensis_AST09025.1'
	'Eukaryota_Discoba_PT_Eutreptiella_pomquetensis_AST09028.1'
	'Eukaryota_Discoba_PT_Lepocinclis_ovum_YP_009538701.1'
	'Eukaryota_Discoba_PT_Lepocinclis_spirogyroides_CAA10854.1'
	'Eukaryota_Discoba_PT_Lepocinclis_steinii_YP_009541082.1'
	'Eukaryota_Discoba_PT_Phacus_pleuronectes_YP_009538638.1'
	'Eukaryota_Discoba_PT_Trachelomonas_grandis_AYB71436.1'
	'Eukaryota_Discoba_PT_Trachelomonas_grandis_AYB71445.1'
	'Eukaryota_Euglenozoa_PT_Colacium_vesiculosum_AJF48929.1'
	'Eukaryota_Euglenozoa_PT_Cryptoglena_skujai_YP_009145368.1'
	'Eukaryota_Euglenozoa_PT_Cryptoglena_skujai_YP_009145390.1'
	'Eukaryota_Euglenozoa_PT_Euglena_gracilis_NP_041893.1'
	'Eukaryota_Euglenozoa_PT_Euglena_viridis_AKL78972.1'
	'Eukaryota_Euglenozoa_PT_Euglena_viridis_AKL78973.1'
	'Eukaryota_Euglenozoa_PT_Euglena_viridis_YP_007517001.1'
	'Eukaryota_Euglenozoa_PT_Euglena_viridis_YP_009137058.1'
	'Eukaryota_Euglenozoa_PT_Euglenaformis_proxima_YP_009032719.2'
	'Eukaryota_Euglenozoa_PT_Euglenaria_anabaena_YP_009144869.1'
	'Eukaryota_Euglenozoa_PT_Eutreptia_viridis_AJF34265.1'
	'Eukaryota_Euglenozoa_PT_Monomorphina_aenigmatica_YP_007317169.1'
	'Eukaryota_Euglenozoa_PT_Monomorphina_parapyrum_YP_009145434.1'
	'Eukaryota_Euglenozoa_PT_Monomorphina_parapyrum_YP_009145435.1'
	'Eukaryota_Euglenozoa_PT_Strombomonas_acuminata_AEW12981.1'
	'Eukaryota_Euglenozoa_PT_Strombomonas_acuminata_AJF36618.1'
	'Eukaryota_Euglenozoa_PT_Trachelomonas_volvocina_YP_009145552.1'
	'Eukaryota_Fungi_Golovinomyces_cichoracearum_RKF54339.1'
	'Eukaryota_Fungi_MT_Allomyces_macrogynus_NP_043734.1'
	'Eukaryota_Fungi_MT_Annulohypoxylon_stygium_AYE67608.1'
	'Eukaryota_Fungi_MT_Annulohypoxylon_stygium_YP_008964944.1'
	'Eukaryota_Fungi_MT_Annulohypoxylon_stygium_YP_008964951.1'
	'Eukaryota_Fungi_MT_Blastosporella_zonata_YP_009517180.1'
	'Eukaryota_Fungi_MT_Blastosporella_zonata_YP_009517197.1'
	'Eukaryota_Fungi_MT_Candida_frijolesensis_YP_004733516.1'
	'Eukaryota_Fungi_MT_Candida_labiduridarum_YP_008475173.1'
	'Eukaryota_Fungi_MT_Candida_oxycetoniae_YP_008475018.1'
	'Eukaryota_Fungi_MT_Candida_oxycetoniae_YP_008475019.1'
	'Eukaryota_Fungi_MT_Candida_oxycetoniae_YP_008475036.1'
	'Eukaryota_Fungi_MT_Candida_oxycetoniae_YP_008475037.1'
	'Eukaryota_Fungi_MT_Candida_parapsilosis_NP_943638.1'
	'Eukaryota_Fungi_MT_Candida_sojae_YP_003434263.1'
	'Eukaryota_Fungi_MT_Candida_viswanathii_YP_003433759.1'
	'Eukaryota_Fungi_MT_Chrysoporthe_austroafricana_YP_009262047.1'
	'Eukaryota_Fungi_MT_Claviceps_purpurea_ergot_fungus_CCE35442.1'
	'Eukaryota_Fungi_MT_Cryphonectria_parasitica_chestnut_blight_fungus_AAF27656.1'
	'Eukaryota_Fungi_MT_Epichloe_typhina_YP_009327802.1'
	'Eukaryota_Fungi_MT_Ganoderma_sinense_YP_008854742.1'
	'Eukaryota_Fungi_MT_Juglanconis_juglandina_ATI20475.1'
	'Eukaryota_Fungi_MT_Juglanconis_juglandina_ATI20532.1'
	'Eukaryota_Fungi_MT_Juglanconis_oblonga_ATI20212.1'
	'Eukaryota_Fungi_MT_Juglanconis_oblonga_ATI20214.1'
	'Eukaryota_Fungi_MT_Magnusiomyces_ingens_YP_009029663.1'
	'Eukaryota_Fungi_MT_Microbotryum_cf_violaceum_BFL2013_YP_007475417.1'
	'Eukaryota_Fungi_MT_Myochromella_boudieri_YP_009517244.1'
	'Eukaryota_Fungi_MT_Naumovozyma_dairenensis_YP_009444482.1'
	Eukaryota_Fungi_MT_Neurospora_crassa_S07649
	'Eukaryota_Fungi_MT_Paracoccidioides_brasiliensis_YP_537105.1'
	'Eukaryota_Fungi_MT_Pichia_kluyveri_YP_008474950.1'
	'Eukaryota_Fungi_MT_Podospora_anserina_CAA38781.1'
	'Eukaryota_Fungi_MT_Podospora_anserina_NP_074925.1'
	'Eukaryota_Fungi_MT_Pyronema_omphalodes_Pyronema_confluens_YP_009240571.1'
	'Eukaryota_Fungi_MT_Saccharomyces_cerevisiae_S288C_NP_009309.1'
	'Eukaryota_Fungi_MT_Saccharomyces_paradoxus_AQX35901.1'
	'Eukaryota_Fungi_MT_Saccharomyces_pastorianus_Saccharomyces_YP_009310860.1'
	'Eukaryota_Fungi_MT_Schizosaccharomyces_octosporus_NP_700371.1'
	'Eukaryota_Fungi_MT_Schizosaccharomyces_pombe_fission_yeast_CAB61571.1'
	'Eukaryota_Fungi_MT_Schizosaccharomyces_pombe_fission_yeast_NP_039503.1'
	'Eukaryota_Fungi_MT_Starmerella_bacillaris_YP_052710.2'
	'Eukaryota_Fungi_MT_Termitomyces_sp_AYE93208.1'
	'Eukaryota_Fungi_MT_Termitomyces_sp_AYE93218.1'
	'Eukaryota_Fungi_MT_Termitomyces_sp_AYE93245.1'
	'Eukaryota_Fungi_MT_Termitomyces_sp_AYE93247.1'
	'Eukaryota_Fungi_MT_Termitomyces_sp_AYE93292.1'
	'Eukaryota_Fungi_MT_Termitomyces_sp_AYE93339.1'
	'Eukaryota_Fungi_MT_Termitomyces_sp_AYE93358.1'
	'Eukaryota_Fungi_MT_Termitomyces_sp_AYE93387.1'
	'Eukaryota_Fungi_MT_Termitomyces_sp_AYM32772.1'
	'Eukaryota_Fungi_MT_Termitomyces_sp_T132_AVR57725.1'
	'Eukaryota_Fungi_MT_Tremella_fuciformis_ATX61959.1'
	'Eukaryota_Fungi_MT_Tremella_fuciformis_ATX62071.1'
	'Eukaryota_Fungi_MT_Ustilago_bromivora_SAM86529.1'
	'Eukaryota_Fungi_Oidium_neolycopersici_RKF62400.1'
	'Eukaryota_Fungi_Terfezia_boudieri_ATCC_MYA4762_RPB17889.1'
	'Eukaryota_Haptista_MT_Chrysochromulina_sp_NIES1333_BAP05425.1'
	'Eukaryota_Haptista_MT_Chrysochromulina_sp_NIES1333_BAP05428.1'
	'Eukaryota_Haptista_MT_Pavlova_lutheri_AAD12069.1'
	'Eukaryota_Rhizaria_MT_Plasmodiophora_brassicae_SYZ47154.1'
	'Eukaryota_Rhizaria_MT_Plasmodiophora_brassicae_SYZ47161.1'
	'Eukaryota_Rhizaria_MT_Plasmodiophora_brassicae_SYZ47165.1'
	'Eukaryota_Rhodophyta_MT_Ahnfeltia_plicata_YP_009114038.1'
	'Eukaryota_Rhodophyta_MT_Ahnfeltia_plicata_YP_009114042.1'
	'Eukaryota_Rhodophyta_MT_Bangia_fuscopurpurea_YP_009132703.1'
	'Eukaryota_Rhodophyta_MT_Bangia_fuscopurpurea_YP_009132704.1'
	'Eukaryota_Rhodophyta_MT_Bangia_fuscopurpurea_YP_009132706.1'
	'Eukaryota_Rhodophyta_MT_Bangia_fuscopurpurea_YP_009132717.1'
	'Eukaryota_Rhodophyta_MT_Grateloupia_angusta_YP_008963772.1'
	'Eukaryota_Rhodophyta_MT_Grateloupia_filicina_YP_009488807.1'
	'Eukaryota_Rhodophyta_MT_Grateloupia_taiwanensis_AIY34290.1'
	'Eukaryota_Rhodophyta_MT_Hildenbrandia_rubra_YP_009114065.1'
	'Eukaryota_Rhodophyta_MT_Paralemanea_sp_AVK39563.1'
	'Eukaryota_Rhodophyta_MT_Porphyra_purpurea_NP_049293.1'
	'Eukaryota_Rhodophyta_MT_Porphyra_umbilicalis_laver_YP_006665870.1'
	'Eukaryota_Rhodophyta_MT_Pyropia_fucicola_YP_009040901.1'
	'Eukaryota_Rhodophyta_MT_Pyropia_haitanensis_YP_006234128.1'
	'Eukaryota_Rhodophyta_MT_Pyropia_haitanensis_YP_006234129.1'
	'Eukaryota_Rhodophyta_MT_Pyropia_haitanensis_YP_006234146.1'
	'Eukaryota_Rhodophyta_MT_Pyropia_haitanensis_YP_006234147.1'
	'Eukaryota_Rhodophyta_MT_Pyropia_kanakaensis_YP_009040929.1'
	'Eukaryota_Rhodophyta_MT_Pyropia_kanakaensis_YP_009040931.1'
	'Eukaryota_Rhodophyta_MT_Pyropia_kanakaensis_YP_009040933.1'
	'Eukaryota_Rhodophyta_MT_Pyropia_nitida_YP_009159719.1'
	'Eukaryota_Rhodophyta_MT_Pyropia_nitida_YP_009159736.1'
	'Eukaryota_Rhodophyta_MT_Pyropia_perforata_AHB35382.1'
	'Eukaryota_Rhodophyta_MT_Pyropia_perforata_AHB35385.1'
	'Eukaryota_Rhodophyta_MT_Pyropia_perforata_AHB35402.1'
	'Eukaryota_Rhodophyta_MT_Pyropia_perforata_AHB35403.1'
	'Eukaryota_Rhodophyta_MT_Pyropia_perforata_AHB35404.1'
	'Eukaryota_Rhodophyta_MT_Pyropia_tenera_asakusa_nori_YP_008083531.1'
	'Eukaryota_Rhodophyta_MT_Pyropia_tenera_asakusa_nori_YP_008083548.1'
	'Eukaryota_Rhodophyta_MT_Pyropia_tenera_asakusa_nori_YP_008083550.1'
	'Eukaryota_Rhodophyta_MT_Pyropia_yezoensis_susabinori_AGZ17865.1'
	'Eukaryota_Rhodophyta_MT_Pyropia_yezoensis_susabinori_YP_006280863.1'
	'Eukaryota_Rhodophyta_MT_Pyropia_yezoensis_susabinori_YP_006280880.1'
	'Eukaryota_Rhodophyta_MT_Pyropia_yezoensis_susabinori_YP_006280881.1'
	'Eukaryota_Rhodophyta_PT_Bangiopsis_subsimplex_YP_009296811.1'
	'Eukaryota_Rhodophyta_PT_Bangiopsis_subsimplex_YP_009296832.1'
	'Eukaryota_Rhodophyta_PT_Boldia_erythrosiphon_YP_009369872.1'
	'Eukaryota_Rhodophyta_PT_Boldia_erythrosiphon_YP_009369942.1'
	'Eukaryota_Rhodophyta_PT_Bulboplastis_apyrenoidosa_YP_009370215.1'
	'Eukaryota_Rhodophyta_PT_Bulboplastis_apyrenoidosa_YP_009370261.1'
	'Eukaryota_Rhodophyta_PT_Bulboplastis_apyrenoidosa_YP_009370325.1'
	'Eukaryota_Rhodophyta_PT_Compsopogon_caeruleus_YP_009402696.1'
	'Eukaryota_Rhodophyta_PT_Compsopogon_caeruleus_YP_009402775.1'
	'Eukaryota_Rhodophyta_PT_Erythrotrichia_carnea_YP_009297325.1'
	'Eukaryota_Rhodophyta_PT_Erythrotrichia_carnea_YP_009297363.1'
	'Eukaryota_Rhodophyta_PT_Rhodochaete_parvula_YP_009298205.2'
	'Eukaryota_Rhodophyta_PT_Rhodochaete_parvula_YP_009407800.1'
	'Eukaryota_Sar_MT_Cylindrotheca_closterium_YP_009495386.1'
	'Eukaryota_Sar_MT_Halamphora_calidilacuna_AVR57657.1'
	'Eukaryota_Sar_MT_Halamphora_calidilacuna_AVR57658.1'
	'Eukaryota_Sar_MT_Halamphora_calidilacuna_AVR57659.1'
	'Eukaryota_Sar_MT_Halamphora_calidilacuna_AVR57660.1'
	'Eukaryota_Sar_MT_Halamphora_calidilacuna_AVR57661.1'
	'Eukaryota_Sar_MT_Halamphora_calidilacuna_AVR57662.1'
	'Eukaryota_Sar_MT_Halamphora_calidilacuna_AVR57663.1'
	'Eukaryota_Sar_MT_Halamphora_calidilacuna_AVR57664.1'
	'Eukaryota_Sar_MT_Halamphora_calidilacuna_AVR57691.1'
	'Eukaryota_Sar_MT_Halamphora_calidilacuna_AVR57704.1'
	'Eukaryota_Sar_MT_Halamphora_calidilacuna_AVR57705.1'
	'Eukaryota_Sar_MT_Halamphora_calidilacuna_AVR57715.1'
	'Eukaryota_Sar_MT_Halamphora_calidilacuna_AVR57718.1'
	'Eukaryota_Sar_MT_Halamphora_calidilacuna_AVR57719.1'
	'Eukaryota_Sar_MT_Halamphora_coffeaeformis_YP_009485446.1'
	'Eukaryota_Sar_MT_Halamphora_coffeaeformis_YP_009485447.1'
	'Eukaryota_Sar_MT_Halamphora_coffeaeformis_YP_009485448.1'
	'Eukaryota_Sar_MT_Kryptoperidinium_foliaceum_ABI18636.1'
	'Eukaryota_Sar_MT_Navicula_ramosissima_YP_009317774.1'
	'Eukaryota_Sar_MT_Navicula_ramosissima_YP_009317775.1'
	'Eukaryota_Sar_MT_Phaeodactylum_tricornutum_ADY18509.1'
	'Eukaryota_Sar_MT_Psammoneis_japonica_YP_009495510.1'
	'Eukaryota_Sar_MT_Psammoneis_japonica_YP_009495511.1'
	'Eukaryota_Sar_MT_Psammoneis_japonica_YP_009495512.1'
	'Eukaryota_Sar_MT_Psammoneis_japonica_YP_009495513.1'
	'Eukaryota_Sar_MT_Psammoneis_japonica_YP_009495515.1'
	'Eukaryota_Sar_MT_Psammoneis_japonica_YP_009495516.1'
	'Eukaryota_Sar_MT_Psammoneis_japonica_YP_009495546.1'
	'Eukaryota_Sar_MT_Pseudonitzschia_multiseries_YP_009144749.1'
	'Eukaryota_Sar_MT_Spongospora_subterranea_YP_009350063.1'
	'Eukaryota_Sar_PT_Seminavis_robusta_AZJ16669.1'
	'Eukaryota_Sar_PT_Toxarium_undulatum_YP_009308812.1'
	'Eukaryota_Stramenopiles_MT_Nannochloropsis_oculata_AHX24971.1'
	'Eukaryota_Stramenopiles_MT_Pylaiella_littoralis_NP_150406.1'
	'Eukaryota_Stramenopiles_MT_Pylaiella_littoralis_NP_150408.1'
	'Eukaryota_Stramenopiles_MT_Thalassiosira_pseudonana_YP_316587.1'
	'Eukaryota_Stramenopiles_MT_Ulnaria_acus_YP_003359474.1'
	'Eukaryota_Stramenopiles_MT_Ulnaria_acus_YP_003359475.1'
	'Eukaryota_Viridiplantae_Arachis_duranensis_XP_015959251.1'
	'Eukaryota_Viridiplantae_Artemisia_annua_sweet_wormwood_PWA99036.1'
	'Eukaryota_Viridiplantae_Brassica_napus_rape_XP_022561888.1'
	'Eukaryota_Viridiplantae_Cajanus_cajan_pigeon_pea_XP_020203891.1'
	'Eukaryota_Viridiplantae_Capsicum_chinense_PHU28608.1'
	'Eukaryota_Viridiplantae_Corchorus_olitorius_OMO93088.1'
	'Eukaryota_Viridiplantae_Cucurbita_moschata_crookneck_pumpkin_XP_022932969.1'
	'Eukaryota_Viridiplantae_Durio_zibethinus_XP_022757839.1'
	'Eukaryota_Viridiplantae_Ensete_ventricosum_RRT72251.1'
	'Eukaryota_Viridiplantae_Gossypium_raimondii_XP_012472117.1'
	'Eukaryota_Viridiplantae_Macleaya_cordata_OVA20433.1'
	'Eukaryota_Viridiplantae_MT_Ammopiptanthus_mongolicus_YP_009526582.1'
	'Eukaryota_Viridiplantae_MT_Arabidopsis_thaliana_thale_cress_ACH78244.1'
	'Eukaryota_Viridiplantae_MT_Aralia_leschenaultii_AOO77159.1'
	'Eukaryota_Viridiplantae_MT_Balanops_vieillardii_AAU03265.1'
	'Eukaryota_Viridiplantae_MT_Berberidopsis_beckleri_ABD65340.1'
	'Eukaryota_Viridiplantae_MT_Ceanothus_herbaceus_AMC32911.1'
	'Eukaryota_Viridiplantae_MT_Chlorokybus_atmophyticus_YP_001315141.1'
	'Eukaryota_Viridiplantae_MT_Cuscuta_europaea_ADV15956.1'
	'Eukaryota_Viridiplantae_MT_Dasiphora_fruticosa_subsp_floribunda_AHF22710.1'
	'Eukaryota_Viridiplantae_MT_Empetrum_nigrum_AAQ08668.1'
	'Eukaryota_Viridiplantae_MT_Epicharis_cumingiana_AOO77350.1'
	'Eukaryota_Viridiplantae_MT_Eucalyptus_grandis_YP_009543645.1'
	'Eukaryota_Viridiplantae_MT_Marchantia_polymorpha_subsp_ruderalis_YP_009479720.1'
	'Eukaryota_Viridiplantae_MT_Oenothera_berteroana_AAA70293.1'
	'Eukaryota_Viridiplantae_MT_Phoenix_dactylifera_date_palm_YP_005090392.1'
	'Eukaryota_Viridiplantae_MT_Pongamia_pinnata_YP_005090464.1'
	'Eukaryota_Viridiplantae_MT_Reinwardtia_indica_AAQ08719.1'
	'Eukaryota_Viridiplantae_MT_Ternstroemia_gymnanthera_AAO63623.1'
	'Eukaryota_Viridiplantae_MT_Triadenum_fraseri_AEA38237.1'
	'Eukaryota_Viridiplantae_MT_Ulva_pertusa_YP_009420529.1'
	'Eukaryota_Viridiplantae_MT_Vicia_faba_fava_bean_AGC78866.1'
	'Eukaryota_Viridiplantae_Nelumbo_nucifera_sacred_lotus_XP_019055392.1'
	'Eukaryota_Viridiplantae_PT_Caulerpa_manorensis_YP_009472794.1'
	'Eukaryota_Viridiplantae_PT_Hariotina_sp_MMOGRB0030F_AOY35995.1'
	'Eukaryota_Viridiplantae_PT_Jenufa_perforata_YP_009184844.1'
	'Eukaryota_Viridiplantae_PT_Pediastrum_duplex_AXC47253.1'
	'Eukaryota_Viridiplantae_PT_Pedinomonas_tuberculata_YP_009105263.1'
	'Eukaryota_Viridiplantae_PT_Volvox_carteri_f_nagariensis_ACY06058.1'
	'Eukaryota_Viridiplantae_Sesamum_indicum_sesame_XP_020554949.1'
	Rhodophyta_KJ826367_mat1a_atpB_atpE_Porphyridium_purpureum_SAG_1380_1a_PT
	Rhodophyta_KJ826368_mat1a_atpB_atpE_Porphyridium_purpureum_SAG_1380_1b_PT
	Rhodophyta_KJ826369_mat1a_atpB_atpE_Porphyridium_purpureum_SAG_1380_1d_PT
	Rhodophyta_KJ826370_mat1a_atpB_atpE_Porphyridium_purpureum_CCMP1328_PT
	Rhodophyta_KJ826371_mat1b_dnaK_Porphyridium_purpureum_SAG_1380_1a_PT
	Rhodophyta_KJ826372_mat1b_dnaK_Porphyridium_purpureum_SAG_1380_1b_PT
	Rhodophyta_KJ826373_mat1b_dnaK_Porphyridium_purpureum_SAG_1380_1d_PT
	Rhodophyta_KJ826374_mat1c_dnaK_Porphyridium_purpureum_CCMP1328_PT
	Rhodophyta_KJ826375_mat1c_infC_Porphyridium_purpureum_SAG_1380_1a_PT
	Rhodophyta_KJ826376_mat1c_infC_Porphyridium_purpureum_SAG_1380_1b_PT
	Rhodophyta_KJ826377_mat1c_infC_Porphyridium_purpureum_SAG_1380_1d_PT
	Rhodophyta_KJ826378_mat1c_infC_Porphyridium_purpureum_CCMP1328_PT
	Rhodophyta_KJ826379_mat1e_rpoC2_Porphyridium_purpureum_SAG_1380_1a_PT
	Rhodophyta_KJ826380_mat1e_rpoC2_Porphyridium_purpureum_SAG_1380_1b_PT
	Rhodophyta_KJ826381_mat1e_rpoC2_Porphyridium_purpureum_SAG_1380_1d_PT
	Rhodophyta_KJ826383_mat1f_rpoC2_Porphyridium_purpureum_SAG_1380_1a_PT
	Rhodophyta_KJ826384_mat1f_rpoC2_Porphyridium_purpureum_SAG_1380_1b_PT
	Rhodophyta_KJ826386_mat1f_rpoC2_Porphyridium_purpureum_CCMP1328_PT
	Rhodophyta_KJ826387_mat1f_atpI_Porphyridium_purpureum_SAG_1380_1a_PT
	Rhodophyta_KJ826388_mat1f_atpI_Porphyridium_purpureum_SAG_1380_1b_PT
	Rhodophyta_KJ826390_mat1f_atpI_Porphyridium_purpureum_CCMP1328_PT
	Rhodophyta_KJ826391_mat1f_atpB_Porphyridium_purpureum_SAG_1380_1a_PT
	Rhodophyta_KJ826392_mat1f_atpB_Porphyridium_purpureum_CCMP1328_PT
	Rhodophyta_KJ826393_mat1g_rpoC1_Porphyridium_purpureum_SAG_1380_1b_PT
	Rhodophyta_KJ826394_mat1h_ycf46_Porphyridium_purpureum_SAG_1380_1d_PT
	Rhodophyta_KJ826395_mat1i_tsf_Porphyridium_purpureum_SAG_1380_1d_PT
	Rhodophyta_KX284720_mat1a_atpE_Porphyridium_sordidum_PT
	Rhodophyta_KX284720_mat1b_dnaK_Porphyridium_sordidum_PT
	Rhodophyta_KX284720_mat1i_petM_Porphyridium_sordidum_PT
	Rhodophyta_KX284720_mat1i_psbE_Porphyridium_sordidum_PT
	Rhodophyta_KY709211_orf1286_psbC_Flintiella_sanguinaria_PT
	Rhodophyta_KY709211_orf1963_dnaK_Flintiella_sanguinaria_PT
	Rhodophyta_KY709211_orf2072_petB_Flintiella_sanguinaria_PT
	Rhodophyta_KY709211_orf2078_petD_Flintiella_sanguinaria_PT
	Rhodophyta_KY709211_orf450_ilvH_Flintiella_sanguinaria_PT
	Rhodophyta_Porphyridium_aerugineum_CCMP1948_orf1166_MT
	Rhodophyta_Porphyridium_aerugineum_CCMP1948_orf559_MT
	Rhodophyta_Porphyridium_aerugineum_CCMP1948_orf618_MT
	Rhodophyta_Porphyridium_aerugineum_CCMP1948_orf706_MT
	Rhodophyta_Porphyridium_aerugineum_CCMP1948_orf716_MT
	Rhodophyta_Porphyridium_purpureum_CCMP1328_orf1042_MT
	Rhodophyta_Porphyridium_purpureum_CCMP1328_orf1338_MT
	Rhodophyta_Porphyridium_purpureum_CCMP1328_orf278_MT
	Rhodophyta_Porphyridium_purpureum_CCMP1328_orf563_MT
	Rhodophyta_Porphyridium_purpureum_CCMP1328_orf571_MT
	Rhodophyta_Porphyridium_purpureum_CCMP1328_orf600_MT
	Rhodophyta_Porphyridium_purpureum_CCMP1328_orf658_MT
	Rhodophyta_Porphyridium_purpureum_CCMP1328_orf665_MT
	Rhodophyta_Porphyridium_purpureum_CCMP1328_orf694_MT
	Rhodophyta_Porphyridium_purpureum_CCMP1328_orf743_MT
	Rhodophyta_Porphyridium_purpureum_CCMP1328_orf775_MT
	Rhodophyta_Porphyridium_purpureum_CCMP1328_orf877_MT
	Rhodophyta_Porphyridium_purpureum_CCMP1328_orf936_MT
	Rhodophyta_Porphyridium_purpureum_CCMP1328_orf999_MT
	Rhodophyta_Porphyridium_purpureum_SAG1380_1a_orf1042_MT
	Rhodophyta_Porphyridium_purpureum_SAG1380_1a_orf1338_MT
	Rhodophyta_Porphyridium_purpureum_SAG1380_1a_orf278_MT
	Rhodophyta_Porphyridium_purpureum_SAG1380_1a_orf563_MT
	Rhodophyta_Porphyridium_purpureum_SAG1380_1a_orf564_MT
	Rhodophyta_Porphyridium_purpureum_SAG1380_1a_orf600_MT
	Rhodophyta_Porphyridium_purpureum_SAG1380_1a_orf658_MT
	Rhodophyta_Porphyridium_purpureum_SAG1380_1a_orf665_MT
	Rhodophyta_Porphyridium_purpureum_SAG1380_1a_orf676_MT
	Rhodophyta_Porphyridium_purpureum_SAG1380_1a_orf745_MT
	Rhodophyta_Porphyridium_purpureum_SAG1380_1a_orf775_MT
	Rhodophyta_Porphyridium_purpureum_SAG1380_1a_orf877_MT
	Rhodophyta_Porphyridium_purpureum_SAG1380_1a_orf936_MT
	Rhodophyta_Porphyridium_purpureum_SAG1380_1a_orf999_MT
	'Eukaryota_Rhodophyta_MT_orf544_Porphyra_purpurea_NP_049292.1_rnl_1_1'
	'Eukaryota_Rhodophyta_MT_orf550_Pyropia_yezoensis_YP_006280862.1_rnl_1_1'
	Eukaryota_Rhodophyta_MT_orf380_Pyropia_tenera_UNANNOTATED_rnl_1_1
	Eukaryota_Rhodophyta_MT_orf550_Bangia_fuscopurpurea_rnl_1_1
;
end;
begin characters;
	dimensions nchar=5278;
	format datatype=protein missing=? gap=-;
	matrix
	'Bacteria_Acidobacteria_Edaphobacter_aggregans_WP_035358524.1'	---------------------------------------------------------------------------------------------------------------------------------------------------------------------------------------------------------------------------------------------------------------------------------------------------------------------------------------------------------------------------------------------------------------…
	'Bacteria_Actinobacteria_Actinokineospora_terrae_SER44350.1'	---------------------------------------------------------------------------------------------------------------------------------------------------------------------------------------------------------------------------------------------------------------------------------------------------------------------------------------------------------------------------------------------------------------…
	'Bacteria_Actinobacteria_Nocardiopsis_sp_JB363_SIO87683.1'	-------------------MGSPKGRESYG--------------------------------------------------------------------------------------------------------------------------------------------------------------------DGG----PVVVA--------------------------------------------------------------------------------------------------------------------------------------------------------GVTTCRGGRENLPQGEGGQV--------------TR----T…
	'Bacteria_Actinobacteria_Pseudosporangium_ferrugineum_WP_106131583.1'	---------------------------------------------------------------------------------------------------------------------------------------------------------------------------------------------------------------------------------------------------------------------------------------------------------------------------------------------------------------------------------------------------------------…
	'Bacteria_Actinobacteria_Rhodococcus_sp_LB1_WP_061696838.1'	---------------------------------------------------------------------------------------------------------------------------------------------------------------------------------------------------------------------------------------------------------------------------------------------------------------------------------------------------------------------------------------------------------------…
	'Bacteria_Actinobacteria_Saccharopolyspora_shandongensis_WP_093267651.1'	---------------------------------------------------------------------------------------------------------------------------------------------------------------------------------------------------------------------------------------------------------------------------------------------------------------------------------------------------------------------------------------------------------------…
	'Bacteria_Actinobacteria_Streptomyces_WP_059143110.1'	---------------------------------------------------------------------------------------------------------------------------------------------------------------------------------------------------------------------------------------------------------------------------------------------------------------------------------------------------------------------------------------------------------------…
	'Bacteria_Bacteroidetes_Alistipes_finegoldii_WP_082430719.1'	------------------------------------------------------------------------------------------------------------------------------------------------------------------------------------------------------------------------------------------------------------------------------------------------------------------------------------------------------------------------------MD--------NV--------------RD-----…
	'Bacteria_Bacteroidetes_Alistipes_sp_An54_WP_087404622.1'	---------------------------------------------------------------------------------------------------------------------------------------------------------------------------------------------------------------------------------------------------------------------------------------------------------------------------------------------------------------------------------------------------------------…
	'Bacteria_Bacteroidetes_Alistipes_sp_HGB5_WP_009597724.1'	---------------------------------------------------------------------------------------------------------------------------------------------------------------------------------------------------------------------------------------------------------------------------------------------------------------------------------------------------------------------------------------------------------------…
	'Bacteria_Candidatus_Candidatus_Atribacteria_bacterium_CG_4_10_14_3_um_filter_34_13_PIY31660.1'	------------------------------------------------------------------------------------------------------------------------------------------------------------SINGK---------------------------------IPQ----GII---------------------------------------------------------------------------------------------------------------------------------------------------------------------------------------------------…
	'Bacteria_Candidatus_Candidatus_Atribacteria_bacterium_CG_4_8_14_3_um_filter_34_18_PIX34483.1'	---------------------------------------------------------------------------------------------------------------------------------------------------------------------------------------------------------------------------------------------------------------------------------------------------------------------------------------------------------------------------------------------------------------…
	'Bacteria_Candidatus_Candidatus_Cloacimonetes_bacterium_4572_55_marine_sediment_OQY25578.1'	---------------------------------------------------------------------------------------------------------------------------------------------------------------------------------------------------------------------------------------------------------------------------------------------------------------------------------------------------------------------------------------------------------------…
	'Bacteria_Candidatus_Candidatus_Raymondbacteria_bacterium_RifOxyA12_full_50_37_OGJ92282.1'	---------------------------------------------------------------------------------------------------------------------------------------------------------------------------------------------------------------------------------------------------------------------------------------------------------------------------------------------------------------------------------------------------------------…
	'Bacteria_Candidatus_Candidatus_Uhrbacteria_bacterium_GW2011_GWF2_46_218_groundwater_KKU32234.1'	---------------------------------------------------------------------------------------------------------------------------------------------------------------------------------------------------------------------------------------------------------------------------------------------------------------------------------------------------------------------------------------------------------------…
	'Bacteria_Chlamydiae_Chlamydia_trachomatis_CRH76201.1'	---------------------------------------------------------------------------------------------------------------------------------------------------------------------------------------------------------------------------------------------------------------------------------------------------------------------------------------------------------------------------------------------------------------…
	'Bacteria_Chlamydiae_Simkania_negevensis_WP_013935017.1'	---------------------------------------------------------------------------------------------------------------------------------------------------------------------------------------------------------------------------------------------------------------------------------------------------------------------------------------------------------------------------------------------------------------…
	'Bacteria_Chloroflexi_Candidatus_Viridilinea_mediisalina_WP_097646167.1'	---------------------------------------------------------------------------------------------------------------------------------------------------------------------------------------------------------------------------------------------------------------------------------------------------------------------------------------------------------------------------------------------------------------…
	'Bacteria_Chloroflexi_Dictyobacter_aurantiacus_WP_126594738.1'	---------------------------------------------------------------------------------------------------------------------------------------------------------------------------------------------------------------------------------------------------------------------------------------------------------------------------------------------------------------------------------------------------------------…
	'Bacteria_Chloroflexi_Herpetosiphon_aurantiacus_DSM_785_ABX04564.1'	---------------------------------------------------------------------------------------------------------------------------------------------------------------------------------------------------------------------------------------------------------------------------------------------------------------------------------------------------------------------------------------------------------------…
	'Bacteria_Chloroflexi_Kouleothrix_aurantiaca_KPV52532.1'	---------------------------------------------------------------------------------------------------------------------------------------------------------------------------------------------------------------------------------------------------------------------------------------------------------------------------------------------------------------------------------------------------------------…
	'Bacteria_Chloroflexi_Tengunoibacter_tsumagoiensis_WP_126579757.1'	----------------------MKKSQS------------------------------------------------------------------------------------------------------------------------------------------------------------------------A----PLI----------------------------------------------------------------------------------------------------------------------------------------------------------------------------QV--------------RREGIKK…
	'Bacteria_Cyanobacteria_Anabaena_cylindrica_PCC_7122_BAY06323.1'	---------------------------------------------------------------------------------------------------------------------------------------------------------------------------------------------------------------------------------------------------------------------------------------------------------------------------------------------------------------------------------------------------------------…
	'Bacteria_Cyanobacteria_Anabaena_sp_WA102_WP_053537880.1'	---------------------------------------------------------------------------------------------------------------------------------------------------------------------------------------------------------------------------------------------------------------------------------------------------------------------------------------------------------------------------------------------------------------…
	'Bacteria_Cyanobacteria_Aphanizomenon_flosaquae_WP_027402600.1'	---------------------------------------------------------------------------------------------------------------------------------------------------------------------------------------------------------------------------------------------------------------------------------------------------------------------------------------------------------------------------------------------------------------…
	'Bacteria_Cyanobacteria_Aphanizomenonaceae_WP_009342922.1'	---------------------------------------------------------------------------------------------------------------------------------------------------------------------------------------------------------------------------------------------------------------------------------------------------------------------------------------------------------------------------------------------------------------…
	'Bacteria_Cyanobacteria_Arthrospira_maxima_CS328_EDZ94962.1'	--------------------------------------------------------------------------------------------------------------------------------------------------------------------------------------------------MR---------------------------------------------------------------------------------------------------------------------------------------------------------------------------------------------------NQSQSRRA…
	'Bacteria_Cyanobacteria_Arthrospira_sp_O9_13F_WP_111892253.1'	---------------------------------------------------------------------------------------------------------------------------------------------------------------------------------------------------------------------------------------------------------------------------------------------------------------------------------------------------------------------------------------------------------------…
	'Bacteria_Cyanobacteria_Calothrix_parasitica_WP_096652358.1'	---------------------------------------------------------------------------------------------------------------------------------------------------------------------------------------------------------------------------------------------------------------------------------------------------------------------------------------------------------------------------------------------------------------…
	'Bacteria_Cyanobacteria_Chondrocystis_sp_NIES4102_BAZ43911.1'	----------------------------------------------------------------------------------------------------------------------------------------------------------------------------------------------------------------------------------------------------------------------------------------------------------------------------------------------------------------------------------------------------------MKDKV…
	'Bacteria_Cyanobacteria_Chrysosporum_ovalisporum_CEJ42224.1'	---------------------------------------------------------------------------------------------------------------------------------------------------------------------------------------------------------------------------------------------------------------------------------------------------------------------------------------------------------------------------------------------------------------…
	'Bacteria_Cyanobacteria_Crocosphaera_chwakensis_WP_008274910.1'	---------------------------------------------------------------------------------------------------------------------------------------------------------------------------------------------------------------------------------------------------------------------------------------------------------------------------------------------------------------------------------------------------------------…
	'Bacteria_Cyanobacteria_Crocosphaera_watsonii_WP_053088353.1'	----------------------------------------------------------------------------------------------------------------------------------------------------------------------------------------------------------------------------------------------------------------------------------------------------------------------------------------------------------------------------------------------------------MKCKG…
	'Bacteria_Cyanobacteria_Cylindrospermopsis_raciborskii_WP_071248443.1'	---------------------------------------------------------------------------------------------------------------------------------------------------------------------------------------------------------------------------------------------------------------------------------------------------------------------------------------------------------------------------------------------------------------…
	'Bacteria_Cyanobacteria_Cylindrospermum_sp_NIES4074_BAZ33934.1'	---------------------------------------------------------------------------------------------------------------------------------------------------------------------------------------------------------------------------------------------------------------------------------------------------------------------------------------------------------------------------------------------------------------…
	'Bacteria_Cyanobacteria_Dactylococcopsis_salina_PCC_8305_AFZ49408.1'	---------------------------------------------------------------------------------------------------------------------------------------------------------------------------------------------------------------------------------------------------------------------------------------------------------------------------------------------------------------------------------------------------------------…
	'Bacteria_Cyanobacteria_Dactylococcopsis_salina_WP_015229415.1'	---------------------------------------------------------------------------------------------------------------------------------------------------------------------------------------------------------------------------------------------------------------------------------------------------------------------------------------------------------------------------------------------------------------…
	'Bacteria_Cyanobacteria_Euhalothece_sp_KZN_001_PNW33122.1'	---------------------------------------------------------------------------------------------------------------------------------------------------------------------------------------------------------------------------------------------------------------------------------------------------------------------------------------------------------------------------------------------------------------…
	'Bacteria_Cyanobacteria_Fischerella_muscicola_WP_026086580.1'	---------------------------------------------------------------------------------------------------------------------------------------------------------------------------------------------------------------------------------------------------------------------------------------------------------------------------------------------------------------------------------------------------------------…
	'Bacteria_Cyanobacteria_Hapalosiphon_sp_MRB220_KOP23812.1'	---------------------------------------------------------------------------------------------------------------------------------------------------------------------------------------------------------------------------------------------------------------------------------------------------------------------------------------------------------------------------------------------------------------…
	'Bacteria_Cyanobacteria_Hydrocoleum_sp_CS953_WP_094671936.1'	---------------------------------------------------------------------------------------------------------------------------------------------------------------------------------------------------------------------------------------------------------------------------------------------------------------------------------------------------------------------------------------------------------------…
	'Bacteria_Cyanobacteria_Leptolyngbya_valderiana_WP_082901502.1'	---------------------------------------------------------------------------------------------------------------------------------------------------------------------------------------------------------------------------------------------------------------------------------------------------------------------------------------------------------------------------------------------------------------…
	'Bacteria_Cyanobacteria_Limnoraphis_robusta_WP_046278574.1'	---------------------------------------------------------------------------------------------------------------------------------------------------------------------------------------------------------------------------------------------------------------------------------------------------------------------------------------------------------------------------------------------------------------…
	'Bacteria_Cyanobacteria_Limnospira_indica_WP_052584743.1'	--------------------------------------------------------------------------------------------------------------------------------------------------------------------------------------------------MA---------------------------------------------------------------------------------------------------------------------------------------------------------------------------------------------------NASL-KKG…
	'Bacteria_Cyanobacteria_Lyngbya_sp_PCC_8106_EAW35850.1'	---------------------------------------------------------------------------------------------------------------------------------------------------------------------------------------------------------------------------------------------------------------------------------------------------------------------------------------------------------------------------------------------------------------…
	'Bacteria_Cyanobacteria_Lyngbya_sp_PCC_8106_WP_009785889.1'	--------------------------------------------------------------------------------------------------------------------------------------------------------------------------------------------------------------------------------------------------------------------------------------------------------------------------------------------------------------------------------------------------------MIWKIET…
	'Bacteria_Cyanobacteria_Merismopedia_glauca_WP_106288750.1'	---------------------------------------------------------------------------------------------------------------------------------------------------------------------------------------------------------------------------------------------------------------------------------------------------------------------------------------------------------------------------------------------------------------…
	'Bacteria_Cyanobacteria_Microcoleus_vaginatus_WP_006634270.1'	---------------------------------------------------------------------------------------------------------------------------------------------------------------------------------------------------------------------------------------------------------------------------------------------------------------------------------------------------------------------------------------------------------------…
	'Bacteria_Cyanobacteria_Microcystis_aeruginosa_WP_045356917.1'	---------------------------------------------------------------------------------------------------------------------------------------------------------------------------------------------------M---------------------------------------------------------------------------------------------------------------------------------------------------------------------------------------------------TKSREGKG…
	'Bacteria_Cyanobacteria_Moorea_bouillonii_WP_075897532.1'	---------------------------------------------------------------------------------------------------------------------------------------------------------------------------------------------------------------------------------------------------------------------------------------------------------------------------------------------------------------------------------------------------------------…
	'Bacteria_Cyanobacteria_Moorea_producens_WP_081431994.1'	---------------------------------------------------------------------------------------------------------------------------------------------------------------------------------------------------------------------------------------------------------------------------------------------------------------------------------------------------------------------------------------------------------------…
	'Bacteria_Cyanobacteria_Nostoc_commune_HK02_BBD70255.1'	---------------------------------------------------------------------------------------------------------------------------------------------------------------------------------------------------------------------------------------------------------------------------------------------------------------------------------------------------------------------------------------------------------------…
	'Bacteria_Cyanobacteria_Nostocales_WP_045868138.1'	---------------------------------------------------------------------------------------------------------------------------------------------------------------------------------------------------------------------------------------------------------------------------------------------------------------------------------------------------------------------------------------------------------------…
	'Bacteria_Cyanobacteria_Oscillatoria_nigroviridis_WP_015174455.1'	---------------------------------------------------------------------------------------------------------------------------------------------------------------------------------------------------------------------------------------------------------------------------------------------------------------------------------------------------------------------------------------------------------------…
	'Bacteria_Cyanobacteria_Phormidesmis_priestleyi_WP_083583258.1'	--------------------------------------------------------------------------------------------------------------------------------------------------------------------------------------------------M-----------------------------------------------------------------------------------------------------------------------------------------------------------------------------------------------------QEIGVQT…
	'Bacteria_Cyanobacteria_Planktothricoides_sp_SR001_WP_054470443.1'	---------------------------------------------------------------------------------------------------------------------------------------------------------------------------------------------------------------------------------------------------------------------------------------------------------------------------------------------------------------------------------------------------------------…
	'Bacteria_Cyanobacteria_Planktothrix_sp_PCC_11201_WP_079676766.1'	---------------------------------------------------------------------------------------------------------------------------------------------------------------------------------------------------------------------------------------------------------------------------------------------------------------------------------------------------------------------------------------------------------------…
	'Bacteria_Cyanobacteria_Pleurocapsa_sp_PCC_7319_WP_019505909.1'	---------------------------------------------------------------------------------------------------------------------------------------------------------------------------------------------------------------------------------------------------------------------------------------------------------------------------------------------------------------------------------------------------------------…
	'Bacteria_Cyanobacteria_Scytonema_hofmanni_UTEX_B_1581_WP_029633934.1'	---------------------------------------------------------------------------------------------------------------------------------------------------------------------------------------------------------------------------------------------------------------------------------------------------------------------------------------------------------------------------------------------------------------…
	'Bacteria_Cyanobacteria_Scytonema_hofmannii_PCC_7110_KYC35127.1'	---------------------------------------------------------------------------------------------------------------------------------------------------------------------------------------------------------------------------------------------------------------------------------------------------------------------------------------------------------------------------------------------------------------…
	'Bacteria_Cyanobacteria_Scytonema_millei_VB511283_ODN58307.1'	---------------------------------------------------------------------------------------------------------------------------------------------------------------------------------------------------------------------------------------------------------------------------------------------------------------------------------------------------------------------------------------------------------------…
	'Bacteria_Cyanobacteria_Tolypothrix_bouteillei_VB521301_KIE11467.1'	---------------------------------------------------------------------------------------------------------------------------------------------------------------------------------------------------------------------------------------------------------------------------------------------------------------------------------------------------------------------------------------------------------------…
	'Bacteria_Cyanobacteria_Tolypothrix_sp_NIES4075_WP_089126038.1'	---------------------------------------------------------------------------------------------------------------------------------------------------------------------------------------------------------------------------------------------------------------------------------------------------------------------------------------------------------------------------------------------------------------…
	'Bacteria_Cyanobacteria_Trichodesmium_erythraeum_IMS101_ABG53692.1'	---------------------------------------------------------------------------------------------------------------------------------------------------------------------------------------------------------------------------------------------------------------------------------------------------------------------------------------------------------------------------------------------------------------…
	'Bacteria_Cyanobacteria_Trichormus_variabilis_WP_096637324.1'	---------------------------------------------------------------------------------------------------------------------------------------------------------------------------------------------------------------------------------------------------------------------------------------------------------------------------------------------------------------------------------------------------------------…
	'Bacteria_Firmicutes_Alkalihalobacillus_lonarensis_WP_090776481.1'	---------------------------------------------------------------------------------------------------------------------------------------------------------------------------------------------------------------------------------------------------------------------------------------------------------------------------------------------------------------------------------------------------------------…
	'Bacteria_Firmicutes_Anaerotignum_propionicum_WP_066050750.1'	---------------------------------------------------------------------------------------------------------------------------------------------------------------------------------------------------------------------------------------------------------------------------------------------------------------------------------------------------------------------------------------------------------------…
	'Bacteria_Firmicutes_Anaerotruncus_sp_G3_2012_WP_016316325.1'	---------------------------------------------------------------------------------------------------------------------------------------------------------------------------------------------------------------------------------------------------------------------------------------------------------------------------------------------------------------------------------------------------------------…
	'Bacteria_Firmicutes_Bacillus_aryabhattai_WP_088567716.1'	--------------------------------------------------------------------------------------------------------------------------------------------------------------------------------------------------------------------------------------------------------------------------------------------------------------------------------------------------------------------------------------------------------MR-----…
	'Bacteria_Firmicutes_Blautia_sp_AF179LB_WP_118594478.1'	---------------------------------------------------------------------------------------------------------------------------------------------------------------------------------------------------------------------------------------------------------------------------------------------------------------------------------------------------------------------------------------------------------------…
	'Bacteria_Firmicutes_Clostridiales_bacterium_VE20206_WP_029470296.1'	---------------------------------------------------------------------------------------------------------------------------------------------------------------------------------------------------------------------------------------------------------------------------------------------------------------------------------------------------------------------------------------------------------------…
	'Bacteria_Firmicutes_Schaedlerella_arabinosiphila_WP_044990429.1'	---------------------------------------------------------------------------------------------------------------------------------------------------------------------------------------------------------------------------------------------------------------------------------------------------------------------------------------------------------------------------------------------------------------…
	'Bacteria_Firmicutes_Streptococcus_dysgalactiae_WP_065974260.1'	---------------------------------------------------------------------------------------------------------------------------------------------------------------------------------------------------------------------------------------------------------------------------------------------------------------------------------------------------------------------------------------------------------------…
	'Bacteria_Firmicutes_Thalassobacillus_devorans_WP_028782771.1'	---------------------------------------------------------------------------------------------------------------------------------------------------------------------------------------------------------------------------------------------------------------------------------------------------------------------------------------------------------------------------------------------------------------…
	'Bacteria_Firmicutes_Virgibacillus_halodenitrificans_WP_060680697.1'	---------------------------------------------------------------------------------------------------------------------------------------------------------------------------------------------------------------------------------------------------------------------------------------------------------------------------------------------------------------------------------------------------------------…
	'Bacteria_Fusobacteria_Cetobacterium_ceti_WP_078692814.1'	---------------------------------------------------------------------------------------------------------------------------------------------------------------------------------------------------------------------------------------------------------------------------------------------------------------------------------------------------------------------------------------------------------------…
	'Bacteria_Fusobacteria_Fusobacterium_gonidiaformans_WP_010680153.1'	---------------------------------------------------------------------------------------------------------------------------------------------------------------------------------------------------------------------------------------------------------------------------------------------------------------------------------------------------------------------------------------------------------------…
	'Bacteria_Fusobacteria_Fusobacterium_ulcerans_WP_008699412.1'	---------------------------------------------------------------------------------------------------------------------------------------------------------------------------------------------------------------------------------------------------------------------------------------------------------------------------------------------------------------------------------------------------------------…
	'Bacteria_Fusobacteria_Streptobacillus_moniliformis_WP_064616426.1'	----------------------MVKEGS-------------------------------------------------------------------------------------------------------------------------------------------------------------------------------------------------------------------------------------------------------------------------------------------------------------------------------------------LFIQFRGKE--------GA--------------RG-----…
	'Bacteria_Nitrospinae_Candidatus_Entotheonella_palauensis_WP_089942256.1'	---------------------------------------------------------------------------------------------------------------------------------------------------------------------------------------------------------------------------------------------------------------------------------------------------------------------------------------------------------------------------------------------------------------…
	'Bacteria_Nitrospirae_Candidatus_Magnetobacterium_bavaricum_KJU83685.1'	---------------------------------------------------------------------------------------------------------------------------------------------------------------------------------------------------------------------------------------------------------------------------------------------------------------------------------------------------------------------------------------------------------------…
	'Bacteria_Nitrospirae_Leptospirillum_ferrooxidans_WP_014449738.1'	---------------------------------------------------------------------------------------------------------------------------------------------------------------------------------------------------------------------------------------------------------------------------------------------------------------------------------------------------------------------------------------------------------------…
	'Bacteria_Planctomycetes_Candidatus_Kuenenia_stuttgartiensis_WP_099326221.1'	---------------------------------------------------------------------------------------------------------------------------------------------------------------------------------------------------------------------------------------------------------------------------------------------------------------------------------------------------------------------------------------------------------------…
	'Bacteria_Planctomycetes_Fimbriiglobus_ruber_WP_088256795.1'	---------------------------------------------------------------------------------------------------------------------------------------------------------------------------------------------------------------------------------------------------------------------------------------------------------------------------------------------------------------------------------------------------------------…
	'Bacteria_Planctomycetes_Gemmata_sp_SHPL17_WP_082843227.1'	---------------------------------------------------------------------------------------------------------------------------------------------------------------------------------------------------------------------------------------------------------------------------------------------------------------------------------------------------------------------------------------------------------------…
	'Bacteria_Planctomycetes_Singulisphaera_sp_GP187_WP_074315485.1'	---------------------------------------------------------------------------------------------------------------------------------------------------------------------------------------------------------------------------------------------------------------------------------------------------------------------------------------------------------------------------------------------------------------…
	'Bacteria_Proteobacteria_Acinetobacter_haemolyticus_WP_005080778.1'	---------------------------------------------------------------------------------------------------------------------------------------------------------------------------------------------------------------------------------------------------------------------------------------------------------------------------------------------------------------------------------------------------------------…
	'Bacteria_Proteobacteria_Actinobacillus_pleuropneumoniae_serovar_10_str_D13039_EFM96778.1'	--------------------------------------------------------------------------------------------------------------------------------------------------------------------------------------------------MY---------------------------------------------------------------------------------------------------------------------------------------------------------------------------------------------------TTKFTLRN…
	'Bacteria_Proteobacteria_Aeromonas_veronii_Aeromonas_ichthiosmia_WP_120414939.1'	---------------------------------------------------------------------------------------------------------------------------------------------------------------------------------------------------------------------------------------------------------------------------------------------------------------------------------------------------------------------------------------------------------------…
	'Bacteria_Proteobacteria_Azotobacter_chroococcum_WP_089167452.1'	---------------------------------------------------------------------------------------------------------------------------------------------------------------------------------------------------------------------------------------------------------------------------------------------------------------------------------------------------------------------------------------------------------------…
	'Bacteria_Proteobacteria_Bradyrhizobiaceae_bacterium_freshwater_metagenome_RTL75038.1'	---------------------------------------------------------------------------------------------------------------------------------------------------------------------------------------------------------------------------------------------------------------------------------------------------------------------------------------------------------------------------------------------------------------…
	'Bacteria_Proteobacteria_Burkholderia_ambifaria_WP_034177569.1'	---------------------------------------------------------------------------------------------------------------------------------------------------------------------------------------------------------------------------------------------------------------------------------------------------------------------------------------------------------------------------------------------------------------…
	'Bacteria_Proteobacteria_Candidatus_Hamiltonella_defensa_Candidatus_Consessoris_aphidicola_WP_012738021.1'	---------------------------------------------------------------------------------------------------------------------------------------------------------------------------------------------------------------------------------------------------------------------------------------------------------------------------------------------------------------------------------------------------------------…
	'Bacteria_Proteobacteria_Citrobacter_rodentium_KIQ51013.1'	---------------------------------------------------------------------------------------------------------------------------------------------------------------------------------------------------------------------------------------------------------------------------------------------------------------------------------------------------------------------------------------------------------------…
	'Bacteria_Proteobacteria_Cupriavidus_sp_IDO_WP_082016791.1'	---------------------------------------------------------------------------------------------------------------------------------------------------------------------------------------------------------------------------------------------------------------------------------------------------------------------------------------------------------------------------------------------------------------…
	'Bacteria_Proteobacteria_Dickeya_WP_035344081.1'	---------------------------------------------------------------------------------------------------------------------------------------------------------------------------------------------------------------------------------------------------------------------------------------------------------------------------------------------------------------------------------------------------------------…
	'Bacteria_Proteobacteria_Enterobacteriaceae_WP_099001404.1'	---------------------------------------------------------------------------------------------------------------------------------------------------------------------------------------------------------------------------------------------------------------------------------------------------------------------------------------------------------------------------------------------------------------…
	'Bacteria_Proteobacteria_Escherichia_coli_WP_114493055.1'	---------------------------------------------------------------------------------------------------------------------------------------------------------------------------------------------------------------------------------------------------------------------------------------------------------------------------------------------------------------------------------------------------------------…
	'Bacteria_Proteobacteria_Gallionellaceae_bacterium_CG1_02_56_997_groundwater_metagenome_OIO76371.1'	---------------------------------------------------------------------------------------------------------------------------------------------------------------------------------------------------------------------------------------------------------------------------------------------------------------------------------------------------------------------------------------------------------------…
	'Bacteria_Proteobacteria_Gilliamella_apicola_WP_065588669.1'	---------------------------------------------------------------------------------------------------------------------------------------------------------------------------------------------------------------------------------------------------------------------------------------------------------------------------------------------------------------------------------------------------------------…
	'Bacteria_Proteobacteria_Glomeribacter_sp_1016415_WP_081677912.1'	---------------------------------------------------------------------------------------------------------------------------------------------------------------------------------------------------------------------------------------------------------------------------------------------------------------------------------------------------------------------------------------------------------------…
	'Bacteria_Proteobacteria_Hyalangium_minutum_WP_044192611.1'	---------------------------------------------------------------------------------------------------------------------------------------------------------------------------------------------------------------------------------------------------------------------------------------------------------------------------------------------------------------------------------------------------------------…
	'Bacteria_Proteobacteria_Klebsiella_variicola_VEC94949.1'	---------------------------------------------------------------------------------------------------------------------------------------------------------------------------------------------------------------------------------------------------------------------------------------------------------------------------------------------------------------------------------------------------------------…
	'Bacteria_Proteobacteria_Marinomonas_sp_hydrothermal_vent_metagenome_RUM53558.1'	---------------------------------------------------------------------------------------------------------------------------------------------------------------------------------------------------------------------------------------------------------------------------------------------------------------------------------------------------------------------------------------------------------------…
	'Bacteria_Proteobacteria_Mesorhizobium_hawassense_WP_112099315.1'	---------------------------------------------------------------------------------------------------------------------------------------------------------------------------------------------------------------------------------------------------------------------------------------------------------------------------------------------------------------------------------------------------------------…
	'Bacteria_Proteobacteria_Microvirga_lotononidis_WP_083861253.1'	---------------------MASASGSF----------------------------------------------------------------------------------------------------------------------------------------------------------------------------------------------------------------------------------------------------------------------------------------------------------------------------------------------------------------------------------…
	'Bacteria_Proteobacteria_Novosphingobium_pentaromativorans_US61_EHJ57951.1'	---------------------------------------------------------------------------------------------------------------------------------------------------------------------------------------------------------------------------------------------------------------------------------------------------------------------------------------------------------------------------------------------------------------…
	'Bacteria_Proteobacteria_Novosphingobium_sp_CCH12A3_WP_082734759.1'	---------------------------------------------------------------------------------------------------------------------------------------------------------------------------------------------------------------------------------------------------------------------------------------------------------------------------------------------------------------------------------------------------------------…
	'Bacteria_Proteobacteria_Orientia_tsutsugamushi_WP_109227317.1'	---------------------------------------------------------------------------------------------------------------------------------------------------------------------------------------------------------------------------------------------------------------------------------------------------------------------------------------------------------------------------------------------------------------…
	'Bacteria_Proteobacteria_Pelagibacterium_halotolerans_SEA74917.1'	---------------------------------------------------------------------------------------------------------------------------------------------------------------------------------------------------------------------------------------------------------------------------------------------------------------------------------------------------------------------------------------------------------------…
	'Bacteria_Proteobacteria_Photorhabdus_luminescens_WP_110092114.1'	---------------------------------------------------------------------------------------------------------------------------------------------------------------------------------------------------------------------------------------------------------------------------------------------------------------------------------------------------------------------------------------------------------------…
	'Bacteria_Proteobacteria_Proteus_vulgaris_WP_099659725.1'	---------------------------------------------------------------------------------------------------------------------------------------------------------------------------------------------------------------------------------------------------------------------------------------------------------------------------------------------------------------------------------------------------------------…
	'Bacteria_Proteobacteria_Pseudoalteromonas_sp_T1lg23B_WP_105166765.1'	---------------------------------------------------------------------------------------------------------------------------------------------------------------------------------------------------------------------------------------------------------------------------------------------------------------------------------------------------------------------------------------------------------------…
	'Bacteria_Proteobacteria_Pseudomonas_aeruginosa_PS42_ETU77647.1'	---------------------------------------------------------------------------------------------------------------------------------------------------------------------------------------------------------------------------------------------------------------------------------------------------------------------------------------------------------------------------------------------------------------…
	'Bacteria_Proteobacteria_Pseudomonas_WP_082810649.1'	---------------------------------------------------------------------------------------------------------------------------------------------------------------------------------------------------------------------------------------------------------------------------------------------------------------------------------------------------------------------------------------------------------------…
	'Bacteria_Proteobacteria_Rhizobium_sp_CF142_WP_007823630.1'	---------------------------------------------------------------------------------------------------------------------------------------------------------------------------------------------------------------------------------------------------------------------------------------------------------------------------------------------------------------------------------------------------------------…
	'Bacteria_Proteobacteria_Rickettsia_hoogstraalii_str_RCCE3_KJV76785.1'	---------------------------------------------------------------------------------------------------------------------------------------------------------------------------------------------------------------------------------------------------------------------------------------------------------------------------------------------------------------------------------------------------------------…
	'Bacteria_Proteobacteria_Serratia_marcescens_WP_049211901.1'	---------------------------------------------------------------------------------------------------------------------------------------------------------------------------------------------------------------------------------------------------------------------------------------------------------------------------------------------------------------------------------------------------------------…
	'Bacteria_Proteobacteria_Shewanella_sp_WE21_WP_105252867.1'	--------------------------------------------------------------------------------------------------------------------------------------------------------------------------------------------------M------------------------------------------------------------------------------------------------------------------------------------------------------------------------------------------------------------…
	'Bacteria_Proteobacteria_Shigella_flexneri_OUZ56825.1'	---------------------------------------------------------------------------------------------------------------------------------------------------------------------------------------------------------------------------------------------------------------------------------------------------------------------------------------------------------------------------------------------------------------…
	'Bacteria_Proteobacteria_Sphingobium_sp_CCH11B1_WP_066764087.1'	---------------------------------------------------------------------------------------------------------------------------------------------------------------------------------------------------------------------------------------------------------------------------------------------------------------------------------------------------------------------------------------------------------------…
	'Bacteria_Proteobacteria_Sphingobium_xenophagum_WP_043146428.1'	---------------------------------------------------------------------------------------------------------------------------------------------------------------------------------------------------------------------------------------------------------------------------------------------------------------------------------------------------------------------------------------------------------------…
	'Bacteria_Spirochaetes_Leptospira_noguchii_WP_082295526.1'	---------------------------------------------------------------------------------------------------------------------------------------------------------------------------------------------------------------------------------------------------------------------------------------------------------------------------------------------------------------------------------------------------------------…
	'Eukaryota_Cryptophyceae_MT_Storeatula_sp_CCMP1868_YP_009476640.1'	---------------------------------------------------------------------------------------------------------------------------------------------------------------------------------------------------------------------------------------------------------------------------------------------------------------------------------------------------------------------------------------------------------------…
	'Eukaryota_Cryptophyceae_PT_Chroomonas_placoidea_YP_009420503.1'	---------------------------------------------------------------------------------------------------------------------------------------------------------------------------------------------------------------------------------------------------------------------------------------------------------------------------------------------------------------------------------------------------------------…
	'Eukaryota_Cryptophyceae_PT_Guillardia_theta_ALG63637.1'	---------------------------------------------------------------------------------------------------------------------------------------------------------------------------------------------------------------------------------------------------------------------------------------------------------------------------------------------------------------------------------------------------------------…
	'Eukaryota_Cryptophyceae_PT_Rhodomonas_sp_CCMP2045_ACA04001.1'	---------------------------------------------------------------------------------------------------------------------------------------------------------------------------------------------------------------------------------------------------------------------------------------------------------------------------------------------------------------------------------------------------------------…
	'Eukaryota_Cryptophyceae_PT_Storeatula_sp_CCMP1868_ASO75995.1'	---------------------------------------------------------------------------------------------------------------------------------------------------------------------------------------------------------------------------------------------------------------------------------------------------------------------------------------------------------------------------------------------------------------…
	'Eukaryota_Cryptophyta_MT_Rhodomonas_salina_NP_066492.1'	---------------------------------------------------------------------------------------------------------------------------------------------------------------------------------------------------------------------------------------------------------------------------------------------------------------------------------------------------------------------------------------------------------------…
	'Eukaryota_Discoba_PT_Discoplastis_spathirhyncha_YP_009540959.1'	---------------------------------------------------------------------------------------------------------------------------------------------------------------------------------------------------------------------------------------------------------------------------------------------------------------------------------------------------------------------------------------------------------------…
	'Eukaryota_Discoba_PT_Euglena_archaeoPTiata_YP_009389097.1'	---------------------------------------------------------------------------------------------------------------------------------------------------------------------------------------------------------------------------------------------------------------------------------------------------------------------------------------------------------------------------------------------------------------…
	'Eukaryota_Discoba_PT_Euglena_clara_YP_009503346.1'	---------------------------------------------------------------------------------------------------------------------------------------------------------------------------------------------------------------------------------------------------------------------------------------------------------------------------------------------------------------------------------------------------------------…
	'Eukaryota_Discoba_PT_Euglena_granulata_CAA10852.1'	---------------------------------------------------------------------------------------------------------------------------------------------------------------------------------------------------------------------------------------------------------------------------------------------------------------------------------------------------------------------------------------------------------------…
	'Eukaryota_Discoba_PT_Euglena_hiemalis_YP_009512077.1'	---------------------------------------------------------------------------------------------------------------------------------------------------------------------------------------------------------------------------------------------------------------------------------------------------------------------------------------------------------------------------------------------------------------…
	'Eukaryota_Discoba_PT_Euglena_myxocylindracea_AAQ84048.1'	---------------------------------------------------------------------------------------------------------------------------------------------------------------------------------------------------------------------------------------------------------------------------------------------------------------------------------------------------------------------------------------------------------------…
	'Eukaryota_Discoba_PT_Euglena_viridis_CAA10856.2'	---------------------------------------------------------------------------------------------------------------------------------------------------------------------------------------------------------------------------------------------------------------------------------------------------------------------------------------------------------------------------------------------------------------…
	'Eukaryota_Discoba_PT_Euglenaria_anabaena_CAA10850.1'	---------------------------------------------------------------------------------------------------------------------------------------------------------------------------------------------------------------------------------------------------------------------------------------------------------------------------------------------------------------------------------------------------------------…
	'Eukaryota_Discoba_PT_Eutreptiella_pomquetensis_AST09025.1'	---------------------------------------------------------------------------------------------------------------------------------------------------------------------------------------------------------------------------------------------------------------------------------------------------------------------------------------------------------------------------------------------------------------…
	'Eukaryota_Discoba_PT_Eutreptiella_pomquetensis_AST09028.1'	---------------------------------------------------------------------------------------------------------------------------------------------------------------------------------------------------------------------------------------------------------------------------------------------------------------------------------------------------------------------------------------------------------------…
	'Eukaryota_Discoba_PT_Lepocinclis_ovum_YP_009538701.1'	---------------------------------------------------------------------------------------------------------------------------------------------------------------------------------------------------------------------------------------------------------------------------------------------------------------------------------------------------------------------------------------------------------------…
	'Eukaryota_Discoba_PT_Lepocinclis_spirogyroides_CAA10854.1'	---------------------------------------------------------------------------------------------------------------------------------------------------------------------------------------------------------------------------------------------------------------------------------------------------------------------------------------------------------------------------------------------------------------…
	'Eukaryota_Discoba_PT_Lepocinclis_steinii_YP_009541082.1'	---------------------------------------------------------------------------------------------------------------------------------------------------------------------------------------------------------------------------------------------------------------------------------------------------------------------------------------------------------------------------------------------------------------…
	'Eukaryota_Discoba_PT_Phacus_pleuronectes_YP_009538638.1'	---------------------------------------------------------------------------------------------------------------------------------------------------------------------------------------------------------------------------------------------------------------------------------------------------------------------------------------------------------------------------------------------------------------…
	'Eukaryota_Discoba_PT_Trachelomonas_grandis_AYB71436.1'	--------------------------------------------------------------------------------------------------------------------------------------------------------------------------------------------------MY-----------------------------------------------------------------------------------------------------------------------------------------------------------------------------------------------------------…
	'Eukaryota_Discoba_PT_Trachelomonas_grandis_AYB71445.1'	---------------------------------------------------------------------------------------------------------------------------------------------------------------------------------------------------------------------------------------------------------------------------------------------------------------------------------------------------------------------------------------------------------------…
	'Eukaryota_Euglenozoa_PT_Colacium_vesiculosum_AJF48929.1'	---------------------------------------------------------------------------------------------------------------------------------------------------------------------------------------------------------------------------------------------------------------------------------------------------------------------------------------------------------------------------------------------------------------…
	'Eukaryota_Euglenozoa_PT_Cryptoglena_skujai_YP_009145368.1'	---------------------------------------------------------------------------------------------------------------------------------------------------------------------------------------------------------------------------------------------------------------------------------------------------------------------------------------------------------------------------------------------------------------…
	'Eukaryota_Euglenozoa_PT_Cryptoglena_skujai_YP_009145390.1'	---------------------------------------------------------------------------------------------------------------------------------------------------------------------------------------------------------------------------------------------------------------------------------------------------------------------------------------------------------------------------------------------------------------…
	'Eukaryota_Euglenozoa_PT_Euglena_gracilis_NP_041893.1'	---------------------------------------------------------------------------------------------------------------------------------------------------------------------------------------------------------------------------------------------------------------------------------------------------------------------------------------------------------------------------------------------------------------…
	'Eukaryota_Euglenozoa_PT_Euglena_viridis_AKL78972.1'	---------------------------------------------------------------------------------------------------------------------------------------------------------------------------------------------------------------------------------------------------------------------------------------------------------------------------------------------------------------------------------------------------------------…
	'Eukaryota_Euglenozoa_PT_Euglena_viridis_AKL78973.1'	---------------------------------------------------------------------------------------------------------------------------------------------------------------------------------------------------------------------------------------------------------------------------------------------------------------------------------------------------------------------------------------------------------------…
	'Eukaryota_Euglenozoa_PT_Euglena_viridis_YP_007517001.1'	---------------------------------------------------------------------------------------------------------------------------------------------------------------------------------------------------------------------------------------------------------------------------------------------------------------------------------------------------------------------------------------------------------------…
	'Eukaryota_Euglenozoa_PT_Euglena_viridis_YP_009137058.1'	---------------------------------------------------------------------------------------------------------------------------------------------------------------------------------------------------------------------------------------------------------------------------------------------------------------------------------------------------------------------------------------------------------------…
	'Eukaryota_Euglenozoa_PT_Euglenaformis_proxima_YP_009032719.2'	---------------------------------------------------------------------------------------------------------------------------------------------------------------------------------------------------------------------------------------------------------------------------------------------------------------------------------------------------------------------------------------------------------------…
	'Eukaryota_Euglenozoa_PT_Euglenaria_anabaena_YP_009144869.1'	---------------------------------------------------------------------------------------------------------------------------------------------------------------------------------------------------------------------------------------------------------------------------------------------------------------------------------------------------------------------------------------------------------------…
	'Eukaryota_Euglenozoa_PT_Eutreptia_viridis_AJF34265.1'	---------------------------------------------------------------------------------------------------------------------------------------------------------------------------------------------------------------------------------------------------------------------------------------------------------------------------------------------------------------------------------------------------------------…
	'Eukaryota_Euglenozoa_PT_Monomorphina_aenigmatica_YP_007317169.1'	---------------------------------------------------------------------------------------------------------------------------------------------------------------------------------------------------------------------------------------------------------------------------------------------------------------------------------------------------------------------------------------------------------------…
	'Eukaryota_Euglenozoa_PT_Monomorphina_parapyrum_YP_009145434.1'	---------------------------------------------------------------------------------------------------------------------------------------------------------------------------------------------------------------------------------------------------------------------------------------------------------------------------------------------------------------------------------------------------------------…
	'Eukaryota_Euglenozoa_PT_Monomorphina_parapyrum_YP_009145435.1'	---------------------------------------------------------------------------------------------------------------------------------------------------------------------------------------------------------------------------------------------------------------------------------------------------------------------------------------------------------------------------------------------------------------…
	'Eukaryota_Euglenozoa_PT_Strombomonas_acuminata_AEW12981.1'	---------------------------------------------------------------------------------------------------------------------------------------------------------------------------------------------------------------------------------------------------------------------------------------------------------------------------------------------------------------------------------------------------------------…
	'Eukaryota_Euglenozoa_PT_Strombomonas_acuminata_AJF36618.1'	---------------------------------------------------------------------------------------------------------------------------------------------------------------------------------------------------------------------------------------------------------------------------------------------------------------------------------------------------------------------------------------------------------------…
	'Eukaryota_Euglenozoa_PT_Trachelomonas_volvocina_YP_009145552.1'	---------------------------------------------------------------------------------------------------------------------------------------------------------------------------------------------------------------------------------------------------------------------------------------------------------------------------------------------------------------------------------------------------------------…
	'Eukaryota_Fungi_Golovinomyces_cichoracearum_RKF54339.1'	---------------------------------------------------------------------------------------------------------------------------------------------------------------------------------------------------------------------------------------------------------------------------------------------------------------------------------------------------------------------------------------------------------------…
	'Eukaryota_Fungi_MT_Allomyces_macrogynus_NP_043734.1'	--------------------------ASLWILMGCLLG---------------------------------------------GFVADFG-LTIVA--------------------------------------------------------EWCADF--------------------------------------S----HIIET-------------------------------------------------------------------------------------------------------EGFALL-------------------------------------------------HKSYHLPDAEMARG--------------PEHVINT…
	'Eukaryota_Fungi_MT_Annulohypoxylon_stygium_AYE67608.1'	------------------------------------------------------------------------------------------------------------------------------------------------------------------------------------------------MCV--------MFMS-RS--------------------------------------------------------------------------------------------------------------------------------------------------------------------------------------INLGISS…
	'Eukaryota_Fungi_MT_Annulohypoxylon_stygium_YP_008964944.1'	--------------------------------------------------------------------------------------------------------------------------------------------------------------------------------------------------------------------------------------------------------------------------------------------------------------------------------------------------------------------------------ML-----------------------------…
	'Eukaryota_Fungi_MT_Annulohypoxylon_stygium_YP_008964951.1'	---------------------------------------------------------------------------------------------------------------------------------------------------------------------------------------------------------------------------------------------------------------------------------------------------------------------------------------------------------------------------------------------------------------…
	'Eukaryota_Fungi_MT_Blastosporella_zonata_YP_009517180.1'	------------------------------------------------------------------------------------------------------------------------------------------------------------------------------------------------------------------------------------------------------------------------------------------------------------------------------------------------------------------------------------------------------------MIL…
	'Eukaryota_Fungi_MT_Blastosporella_zonata_YP_009517197.1'	---------------------------------------------------------------------------------------------------------------------------------------------------------------------------------------------------------------------------------------------------------------------------------------------------------------------------------------------------------------------------------------------------------------…
	'Eukaryota_Fungi_MT_Candida_frijolesensis_YP_004733516.1'	-----------------------------------------------------------------------------------------MSYLT----------------------------------------------------------RWLFSTSHKDIG---------------------------ILYMIF----GMICAM-VAT----------------------------------------------------------------------------------------------------------------------------------------------------------AMSVIIRLELSGPGPMYL-----HSNNQVFNVLV…
	'Eukaryota_Fungi_MT_Candida_labiduridarum_YP_008475173.1'	---------------------------------------------------------------------------------------------------------------------------------------------------------------------------------------------------------------------------------------------------------------------------------------------------------------------------------------------------------------------------------------------------------------…
	'Eukaryota_Fungi_MT_Candida_oxycetoniae_YP_008475018.1'	-------------------------------------------------------------------------------------------------------------------------------------------------------------------------------------------------CA--------------------------------------------------------------------------------------------------------------------------------------------------------------------------------------------------------SVSS…
	'Eukaryota_Fungi_MT_Candida_oxycetoniae_YP_008475019.1'	---------------------------------------------------------------------------------------------------------------------------------------------------------------------------------------------------------------------------------------------------------------------------------------------------------------------------------------------------------------------------MRRCGIFIKLLQSNK--------------YSVNILT…
	'Eukaryota_Fungi_MT_Candida_oxycetoniae_YP_008475036.1'	--------------------------------------------------------------------------------------APFH-YT-------------------------------------------LF--------------SWS--------------------II---------------NLVFM----MTITLI--------------------------------------------------------------------------------------------------------------------------------------------------------------GYSVYYCPPPNRRI---------------RSAEK…
	'Eukaryota_Fungi_MT_Candida_oxycetoniae_YP_008475037.1'	--------------------------ASVRVCMK----------------------------------FRI--------------------YRNIYN-----------------------NI----------------------------------------------------------------------YAKFD----YIIEHI-ES--------------------------------------------------------------------------------------------------------------------------------------------------------------------------------------YSTYLII…
	'Eukaryota_Fungi_MT_Candida_parapsilosis_NP_943638.1'	---------------------------------------------------------------------------------------------------------------------------------------------------------------------------------------------------------------------------------------------------------------------------------------------------------------------------------------------------------------------------------------------------------------…
	'Eukaryota_Fungi_MT_Candida_sojae_YP_003434263.1'	-------------------------------------------------------------------------------------GAPFH-YL-------------------------------------------LF--------------SWL--------------------AT---------------GSMLM----AIIT------------------------------------------------------------------------------------------------------------------------------------------------------------------------------------------------PK…
	'Eukaryota_Fungi_MT_Candida_viswanathii_YP_003433759.1'	---------------------------------------------------------------------------------------------------------------------------------------------------------------------------------------------------------------------------------------------------------------------------------------------------------------------------------------------------------------------------LRRCSAFSLLSECNR--------------HYREVSS…
	'Eukaryota_Fungi_MT_Chrysoporthe_austroafricana_YP_009262047.1'	----------------------------------------------------------------------------------------------------------------------------------------------------------------------------------------------------------MLGLI-TK--------------------------------------------------------------------------------------------------------------------------------------------------------------------------------------YT-----…
	'Eukaryota_Fungi_MT_Claviceps_purpurea_ergot_fungus_CCE35442.1'	------------------------------------------------------------------------------------------------------------------------------------------------------------------------------SAP---------------MCLIL----GLVFIG--P--------------------------------------------------------------------------------------------------------------------------------------------------------------------------------------LK-----…
	'Eukaryota_Fungi_MT_Cryphonectria_parasitica_chestnut_blight_fungus_AAF27656.1'	---------------------------------------------------------------------------------------------------------------------------------------------------------------------------------------------------------------------------------------------------------------------------------------------------------------------------------------------------------------------------------------------------------------…
	'Eukaryota_Fungi_MT_Epichloe_typhina_YP_009327802.1'	-------------------------------------------------------------------------------------------------------------------------------------------------------------------------------AP---------------LCLEM----WLIQIG-FT--------------------------------------------------------------------------------------------------------------------------------------------------------------------------------------NK-----…
	'Eukaryota_Fungi_MT_Ganoderma_sinense_YP_008854742.1'	---------------------------------------------------------------------------------------------------------------------------------------------------------------------------------------------------------------------------------------------------------------------------------------------------------------------------------------------------------------------------VRNCTLISIASLTCL--------------HFYLMLT…
	'Eukaryota_Fungi_MT_Juglanconis_juglandina_ATI20475.1'	--------------------------ASFGLFRASL--------------------------------------------------------------------------------------------------------------------------------------------------------------LKT----GVVVI-------------------------------------------------------------------------------------------------------------------------------------------------------------PRKTTSLPKPEMGEG--------------TEHASKA…
	'Eukaryota_Fungi_MT_Juglanconis_juglandina_ATI20532.1'	---------------------------------------------------------------------------------------------------------------------------------------------------------------------------------------------------------------------------------------------------------------------------------------------------------------------------------------------------------------------------MRGW-CPSIVSLWDV--------------HSSNMFT…
	'Eukaryota_Fungi_MT_Juglanconis_oblonga_ATI20212.1'	---------------------------------------------------------------------------------------------------------------------------------------------------------------------------------------------------------------------------------------------------------------------------------------------------------------------------------------------------------------------------------------------------------------…
	'Eukaryota_Fungi_MT_Juglanconis_oblonga_ATI20214.1'	----------------------------------------------------------------------------------------------------------------------------------------------------------------------------------------------------------------------------------------------------------------------------------------------------------------------------------------------------------------------------------------------------------F----…
	'Eukaryota_Fungi_MT_Magnusiomyces_ingens_YP_009029663.1'	-------------------------------------------------------------------------------------------------------------------------------------------------------------------------------------------------C---------------------------------------------------------------------------------------------------------------------------------------------------------------------------------------------------------GEWA…
	'Eukaryota_Fungi_MT_Microbotryum_cf_violaceum_BFL2013_YP_007475417.1'	------------------------------------------------------------------------------------------------------------------------------------------------------------------------------TPS---------------NCI------------------------------------------------------------------------------------------------------------------------------------------------------------------------------------------------------------…
	'Eukaryota_Fungi_MT_Myochromella_boudieri_YP_009517244.1'	---------------------------------------------------------------------------------------------------------------------------------------------------------------------------------------------------------------------------------------------------------------------------------------------------------------------------------------------------------------------------MNESG-------------------------------…
	'Eukaryota_Fungi_MT_Naumovozyma_dairenensis_YP_009444482.1'	--------------------------------------------------------------------------------------APTS-------------------------------------------------------------------------------------AY---------------SSMLY----SIMTV--------------------------------------------------------------------------------------------------------------------------------------------------------------------------------------------LTFVL…
	Eukaryota_Fungi_MT_Neurospora_crassa_S07649	-----MSSISIWTERWFL-STNAKDIGVLYLIFALFSGLL-----------------------GTAFSVLI----------RMELSGPGVQYIADNQ-------------------------------------------------------LYNAIITAHAILM---------SAP---------------MCFGV----GLVFIR--P--------------------------------------------------------------------------------------------------------------------------------------------------------------------------------------LM-----…
	'Eukaryota_Fungi_MT_Paracoccidioides_brasiliensis_YP_537105.1'	---MIMRDVN---NGWLVRYLHANTASAFFFLVYLHIGR-----GLYYGSYKSPRRLT--WTIGTII-FIIMMATAF-----LGYVLPYG-QMS----------------------------------------------------------LWGATVITNLMS-----------AI---------------PWIGQ----DIVEFI-W---------------------------------------------GGFSVNNATLNRFFSL---------------HFLLPFILAALALMHLIAFHDIVGSGNPLGISGNYDRL----------PF---------------------APYFIFKVRRCAFFRSLFKQQI--------------YYPIIYQ…
	'Eukaryota_Fungi_MT_Pichia_kluyveri_YP_008474950.1'	-------------------------MGVR-----------------------------------------------------------GVSYK---------------------------------------------------------------------------------GSS---------------ISLDR----TITFLV------------------------------------------------------------------------------------------------------------------------------------------------------------------------------------------------…
	'Eukaryota_Fungi_MT_Podospora_anserina_CAA38781.1'	-------------------------CASLWILIGC---------------------------------------------------------TALDP-------------------------------------------------------AWTMEIVIGLI------------------------------HLLR----LVIEI-------------------------------------------------------------------------------------------------------SSNNLPI-----------------------------------------------YCKSCSLPQGEILEG--------------PEHATKA…
	'Eukaryota_Fungi_MT_Podospora_anserina_NP_074925.1'	--------------------------APFNV------------------RFKS------------------------------GELDPIS-YCCCL-----------------------------------------------------------LNLLTYLMT-----------K-------------------------------------------------------------------------------G-----------------------------------------------------------------------------------------------------------LRECSM------------------------------…
	'Eukaryota_Fungi_MT_Pyronema_omphalodes_Pyronema_confluens_YP_009240571.1'	---------------------------------------------------------------------------------------------------------------------------------------------------------------------------------------------------------------------------------------------------------------------------------------------------------------------------------------------------------------------------------------------------------------…
	'Eukaryota_Fungi_MT_Saccharomyces_cerevisiae_S288C_NP_009309.1'	---MVQR--------WLY-STNAKDIAVLYFMLAIFSGMA-----------------------GTAMSLII----------RLELAAPGSQYLHGNS--------------------------------------QLF--------------NVLVVGHAVLMIF---------CAP---------------FRLIY----HCIEVL-I----------------------------------------------------------------------------------------------------------------------------------------------------------DKHISVY---SINENFTV--------SFWFWLLVVT…
	'Eukaryota_Fungi_MT_Saccharomyces_paradoxus_AQX35901.1'	--------------------------------------------------------------------------------------APTS-------------------------------------------------------------------------------------AY---------------ISLMH----T-------------------------------------------------------------------------------------------------------------------------------------------------------------------------------------------------ALVL…
	'Eukaryota_Fungi_MT_Saccharomyces_pastorianus_Saccharomyces_YP_009310860.1'	-------------------------------------------------------------------------------------------------------------------------------------------------------------------------------AP---------------FCLIY----HCIEVL-I----------------------------------------------------------------------------------------------------------------------------------------------------------DKHISVY---SMNENFTV--------SFWFWFLVVT…
	'Eukaryota_Fungi_MT_Schizosaccharomyces_octosporus_NP_700371.1'	-------------------------------------------------------------------------------------------------------------------------------------------------------------------------------------------------------------MK-EN--------------------------------------------------------------------------------------------------------------------------------------------------------------------------------------HTWILNE…
	'Eukaryota_Fungi_MT_Schizosaccharomyces_pombe_fission_yeast_CAB61571.1'	------------------------------------------------------------------------------------------------------------------------------------------------------------------------------------------------------------------------------------------------------------------------------------------------------------------------------------------------------------------------------CDSVSLVYLLSN--------------REFELVL…
	'Eukaryota_Fungi_MT_Schizosaccharomyces_pombe_fission_yeast_NP_039503.1'	---------------------------------------------------------------------------------------------------------------------------------------------------------------------------------------------------------------------------------------------------------------------------------------------------------------------------------------------------------------------------MRRCGIYVY----PH--------------RERDILC…
	'Eukaryota_Fungi_MT_Starmerella_bacillaris_YP_052710.2'	---------------------------------------------------------------------------------------------------------------------------------------------------------------------------------------------------------------------------------------------------------------------------------------------------------------------------------------------------------------------------------------------------------------…
	'Eukaryota_Fungi_MT_Termitomyces_sp_AYE93208.1'	----------------------------------------------------------------------M--------------------YAEL--------------------------L----------------------------------------------------------------------PSKAN----SKVEFT-EG--------------------------------------------------------------------------------------------------------------------------------------------------------------------------------------HNAYFDA…
	'Eukaryota_Fungi_MT_Termitomyces_sp_AYE93218.1'	--------------------------------------------------------------------------------------------------------------------------------------------------------------------------------------------------------------------------------------------------------------------------------------------------------------------------------------------------------------------------------MLRVKRLR----------------HYPYMSP…
	'Eukaryota_Fungi_MT_Termitomyces_sp_AYE93245.1'	---------------------------------------------------------------------------------------------------------------------------------------------------------------------------------------------------------------------------------------------------------------------------------------------------------------------------------------------------------------------------------------------------------------…
	'Eukaryota_Fungi_MT_Termitomyces_sp_AYE93247.1'	---------------------------------------------------------------------------------------------------------------------------------------------------------------------------------------------------------------------------------------------------------------------------------------------------------------------------------------------------------------------------------------------------------------…
	'Eukaryota_Fungi_MT_Termitomyces_sp_AYE93292.1'	---------------------------------------------------------------------------------------------------------------------------------------------------------------------------------------------------------------------------------------------------------------------------------------------------------------------------------------------------------------------------------------------------------------…
	'Eukaryota_Fungi_MT_Termitomyces_sp_AYE93339.1'	----------------------------MWIF------------------------------------------------------TDY---TAVN--------------------------------------------------------LWYVSLRTKC--------------------------------LTQ----DVVQTL------------------------------------------------------------------------------------------------------TSLALLIS----------------------------------------IGIVVKFRKSISLPSVEMTRG--------------PEHANKA…
	'Eukaryota_Fungi_MT_Termitomyces_sp_AYE93358.1'	---------------------------------------------------------------------------------------------------------------------------------------------------------------------------------------------------------------------------------------------------------------------------------------------------------------------------------------------------------------------------------------------------------------…
	'Eukaryota_Fungi_MT_Termitomyces_sp_AYE93387.1'	---------------------------------------------------------------------------------------------------------------------------------------------------------------------------------------------------------------------------------------------------------------------------------------------------------------------------------------------------------------------------------------------------------------…
	'Eukaryota_Fungi_MT_Termitomyces_sp_AYM32772.1'	---------------------------------------------------------------------------------------------------------------------------------------------------------------------------------------------------------------------------------------------------------------------------------------------------------------------------------------------------------------------------------------------------------------…
	'Eukaryota_Fungi_MT_Termitomyces_sp_T132_AVR57725.1'	-----------------------MKRNSFH-------G---------------------------------------------NPVAQTT-NTSCY--------------------------------------------------------LW----------------------------------------GGG----PVVLA--------------------------------------------------------------------------------------------------------------------------------------------------------------RGRG-LNTGYAKHI--------------RSYSTKT…
	'Eukaryota_Fungi_MT_Tremella_fuciformis_ATX61959.1'	--------------------------------------------------------------------------------------------------------------------------------------------------------------------------------------------------M------------------------------------------------------------------------------------------------------------------------------------------------------------------------------------------------------------…
	'Eukaryota_Fungi_MT_Tremella_fuciformis_ATX62071.1'	---------------------------------------------------------------------------------------------------------------------------------------------------------------------------------------------------------------------------------------------------------------------------------------------------------------------------------------------------------------------------------------------------------------…
	'Eukaryota_Fungi_MT_Ustilago_bromivora_SAM86529.1'	---------------------------------------------------------------------------------------------------------------------------------------------------------------------------------------------------------------------------------------------------------------------------------------------------------------------------------------------------------------------------------------------------------------…
	'Eukaryota_Fungi_Oidium_neolycopersici_RKF62400.1'	---------------------------------------------------------------------------------------------------------------------------------------------------------------------------------------------------------------------------------------------------------------------------------------------------------------------------------------------------------------------------------------------------------------…
	'Eukaryota_Fungi_Terfezia_boudieri_ATCC_MYA4762_RPB17889.1'	---------------------------------------------------------------------------------------------------------------------------------------------------------------------------------------------------------------------------------------------------------------------------------------------------------------------------------------------------------------------------------------------------------------…
	'Eukaryota_Haptista_MT_Chrysochromulina_sp_NIES1333_BAP05425.1'	---------------------------------------------------------------------------------------------------------------------------------------------------------------------------------------------------------------------------------------------------------------------------------------------------------------------------------------------------------------------------------------------------------------…
	'Eukaryota_Haptista_MT_Chrysochromulina_sp_NIES1333_BAP05428.1'	---------------------------------------------------------------------------------------------------------------------------------------------------------------------------------------------------------------------------------------------------------------------------------------------------------------------------------------------------------------------------------------------------------------…
	'Eukaryota_Haptista_MT_Pavlova_lutheri_AAD12069.1'	---------------------------------------------------------------------------------------------------------------------------------------------------------------------------------------------------------------------------------------------------------------------------------------------------------------------------------------------------------------------------------------------------------------…
	'Eukaryota_Rhizaria_MT_Plasmodiophora_brassicae_SYZ47154.1'	---------------------------------------------------------------------------------------------------------------------------------------------------------------------------------------------------------------------------------------------------------------------------------------------------------------------------------------------------------------------------------------------------------------…
	'Eukaryota_Rhizaria_MT_Plasmodiophora_brassicae_SYZ47161.1'	---------------------------------------------------------------------------------------------------------------------------------------------------------------------------------------------------------------------------------------------------------------------------------------------------------------------------------------------------------------------------------------------------------------…
	'Eukaryota_Rhizaria_MT_Plasmodiophora_brassicae_SYZ47165.1'	---------------------------------------------------------------------------------------------------------------------------------------------------------------------------------------------------------------------------------------------------------------------------------------------------------------------------------------------------------------------------------------------------------------…
	'Eukaryota_Rhodophyta_MT_Ahnfeltia_plicata_YP_009114038.1'	---------------------------------------------------------------------------------------------------------------------------------------------------------------------------------------------------------------------------------------------------------------------------------------------------------------------------------------------------------------------------------------------------------------…
	'Eukaryota_Rhodophyta_MT_Ahnfeltia_plicata_YP_009114042.1'	--------------------------------------------------------------------------------------------------------------------------------------------------------------------------------------------------------------------------------------------------------------------------------------------------------------------------------------------------------------------------------------------------------------M…
	'Eukaryota_Rhodophyta_MT_Bangia_fuscopurpurea_YP_009132703.1'	---------------------------------------------------------------------------------------------------------------------------------------------------------------------------------------------------------------------------------------------------------------------------------------------------------------------------------------------------------------------------------------------------------------…
	'Eukaryota_Rhodophyta_MT_Bangia_fuscopurpurea_YP_009132704.1'	---------------------------------------------------------------------------------------------------------------------------------------------------------------------------------------------------------------------------------------------------------------------------------------------------------------------------------------------------------------------------------------------------------------…
	'Eukaryota_Rhodophyta_MT_Bangia_fuscopurpurea_YP_009132706.1'	------------------------------------------------------------------------------------------------------------------------------------------------------------------------------------------------------------------------------------------------------------------------------------------------------------------------------------------------------------------------------------------------------------MQK…
	'Eukaryota_Rhodophyta_MT_Bangia_fuscopurpurea_YP_009132717.1'	---------------------------------------------------------------------------------------------------------------------------------------------------------------------------------------------------------------------------------------------------------------------------------------------------------------------------------------------------------------------------------------------------------------…
	'Eukaryota_Rhodophyta_MT_Grateloupia_angusta_YP_008963772.1'	-------------------------------------------------------------------------------------------------------------------------------------------------------------------------------------------------------------------------------------------------------------------------------------------------------------------------------------------------------------------------------------------------------------MY…
	'Eukaryota_Rhodophyta_MT_Grateloupia_filicina_YP_009488807.1'	----------------------------------------------------------------------------------------------MNK-------------------------------------------------------------------------------------------------------------------------------------------------------------------------------------------------------------------------------------------------------------------------------------------------------TKFNVEY…
	'Eukaryota_Rhodophyta_MT_Grateloupia_taiwanensis_AIY34290.1'	----------------------------------------------------------------------------------------------MNK-------------------------------------------------------------------------------------------------------------------------------------------------------------------------------------------------------------------------------------------------------------------------------------------------------TKFNVEY…
	'Eukaryota_Rhodophyta_MT_Hildenbrandia_rubra_YP_009114065.1'	--------------------------------------------------------------------------------------------------------------------------------------------------------------------------------------------------------------------------------------------------------------------------------------------------------------------------------------------------------------------------------------------------------------M…
	'Eukaryota_Rhodophyta_MT_Paralemanea_sp_AVK39563.1'	---------------------------------------------------------------------------------------------------------------------------------------------------------------------------------------------------------------------------------------------------------------------------------------------------------------------------------------------------------------------------------------------------------------…
	'Eukaryota_Rhodophyta_MT_Porphyra_purpurea_NP_049293.1'	---------------------------------------------------------------------------------------------------------------------------------------------------------------------------------------------------------------------------------------------------------------------------------------------------------------------------------------------------------------------------------------------------------------…
	'Eukaryota_Rhodophyta_MT_Porphyra_umbilicalis_laver_YP_006665870.1'	---------------------------------------------------------------------------------------------------------------------------------------------------------------------------------------------------------------------------------------------------------------------------------------------------------------------------------------------------------------------------------------------------------------…
	'Eukaryota_Rhodophyta_MT_Pyropia_fucicola_YP_009040901.1'	---------------------------------------------------------------------------------------------------------------------------------------------------------------------------------------------------------------------------------------------------------------------------------------------------------------------------------------------------------------------------------------------------------------…
	'Eukaryota_Rhodophyta_MT_Pyropia_haitanensis_YP_006234128.1'	---------------------------------------------------------------------------------------------------------------------------------------------------------------------------------------------------------------------------------------------------------------------------------------------------------------------------------------------------------------------------------------------------------------…
	'Eukaryota_Rhodophyta_MT_Pyropia_haitanensis_YP_006234129.1'	---------------------------------------------------------------------------------------------------------------------------------------------------------------------------------------------------------------------------------------------------------------------------------------------------------------------------------------------------------------------------------------------------------------…
	'Eukaryota_Rhodophyta_MT_Pyropia_haitanensis_YP_006234146.1'	---------------------------------------------------------------------------------------------------------------------------------------------------------------------------------------------------------------------------------------------------------------------------------------------------------------------------------------------------------------------------------------------------------------…
	'Eukaryota_Rhodophyta_MT_Pyropia_haitanensis_YP_006234147.1'	------------------------------------------------------------------------------------------------------------------------------------------------------------------------------------------------------------------------------------------------------------------------------------------------------------------------------------------------------------------------------------------------------------MQK…
	'Eukaryota_Rhodophyta_MT_Pyropia_kanakaensis_YP_009040929.1'	---------------------------------------------------------------------------------------------------------------------------------------------------------------------------------------------------------------------------------------------------------------------------------------------------------------------------------------------------------------------------------------------------------------…
	'Eukaryota_Rhodophyta_MT_Pyropia_kanakaensis_YP_009040931.1'	---------------------------------------------------------------------------------------------------------------------------------------------------------------------------------------------------------------------------------------------------------------------------------------------------------------------------------------------------------------------------------------------------------------…
	'Eukaryota_Rhodophyta_MT_Pyropia_kanakaensis_YP_009040933.1'	---------------------------------------------------------------------------------------------------------------------------------------------------------------------------------------------------------MVYFFK-LF--------------------------------------------------------------------------------------------------------------------------------------------------------------------------------------ISKSLNW…
	'Eukaryota_Rhodophyta_MT_Pyropia_nitida_YP_009159719.1'	---------------------------------------------------------------------------------------------------------------------------------------------------------------------------------------------------------------------------------------------------------------------------------------------------------------------------------------------------------------------------------------------------------------…
	'Eukaryota_Rhodophyta_MT_Pyropia_nitida_YP_009159736.1'	------------------------------------------------------------------------------------------------------------------------------------------------------------------------------------------------------------------------------------------------------------------------------------------------------------------------------------------------------------------------------------------------------------MQK…
	'Eukaryota_Rhodophyta_MT_Pyropia_perforata_AHB35382.1'	---------------------------------------------------------------------------------------------------------------------------------------------------------------------------------------------------------------------------------------------------------------------------------------------------------------------------------------------------------------------------------------------------------------…
	'Eukaryota_Rhodophyta_MT_Pyropia_perforata_AHB35385.1'	---------------------------------------------------------------------------------------------------------------------------------------------------------------------------------------------------------------------------------------------------------------------------------------------------------------------------------------------------------------------------------------------------------------…
	'Eukaryota_Rhodophyta_MT_Pyropia_perforata_AHB35402.1'	---------------------------------------------------------------------------------------------------------------------------------------------------------------------------------------------------------------------------------------------------------------------------------------------------------------------------------------------------------------------------------------------------------------…
	'Eukaryota_Rhodophyta_MT_Pyropia_perforata_AHB35403.1'	---------------------------------------------------------------------------------------------------------------------------------------------------------------------------------------------------------MIYLFK-LP--------------------------------------------------------------------------------------------------------------------------------------------------------------------------------------ISKSLNW…
	'Eukaryota_Rhodophyta_MT_Pyropia_perforata_AHB35404.1'	MMQKIIQRID---ACLSHLGLDIRAVGNFFKVCMARITNLILNDMMHNGHLSAKKQINSIWNRTTALRFFYFSAKELYSQRGKSNLARAL-TTSVQQVPDKFNWKYDMQSVKSTKNFGKRNLSTDCRSGTRVRKSSLLIATSE------GSQLWTSRIEAEKLF-----------QGISSKLKKSSDKV-KNNISEE----KFIQVI-LDYEIYKKNCGLNYRRLPKIYHFLSNPHFLLYSYSLIINRKVGYGIDGIPVSNVTMPGIINLAEDLRNHSYNPKPSRKLLIP---------------KPNGEMRPLGIASSRDKILQQALYLLLEPFFEPKFESSSHGFRKNRSTHTCLKEMSLRWKNVTWLIEFDIQKMFDKV------NHLILQRILKM…
	'Eukaryota_Rhodophyta_MT_Pyropia_tenera_asakusa_nori_YP_008083531.1'	---------------------------------------------------------------------------------------------------------------------------------------------------------------------------------------------------------------------------------------------------------------------------------------------------------------------------------------------------------------------------------------------------------------…
	'Eukaryota_Rhodophyta_MT_Pyropia_tenera_asakusa_nori_YP_008083548.1'	---------------------------------------------------------------------------------------------------------------------------------------------------------------------------------------------------------------------------------------------------------------------------------------------------------------------------------------------------------------------------------------------------------------…
	'Eukaryota_Rhodophyta_MT_Pyropia_tenera_asakusa_nori_YP_008083550.1'	------------------------------------------------------------------------------------------------------------------------------------------------------------------------------------------------------------------------------------------------------------------------------------------------------------------------------------------------------------------------------------------------------------MQK…
	'Eukaryota_Rhodophyta_MT_Pyropia_yezoensis_susabinori_AGZ17865.1'	---------------------------------------------------------------------------------------------------------------------------------------------------------------------------------------------------------------------------------------------------------------------------------------------------------------------------------------------------------------------------------------------------------------…
	'Eukaryota_Rhodophyta_MT_Pyropia_yezoensis_susabinori_YP_006280863.1'	---------------------------------------------------------------------------------------------------------------------------------------------------------------------------------------------------------------------------------------------------------------------------------------------------------------------------------------------------------------------------------------------------------------…
	'Eukaryota_Rhodophyta_MT_Pyropia_yezoensis_susabinori_YP_006280880.1'	---------------------------------------------------------------------------------------------------------------------------------------------------------------------------------------------------------------------------------------------------------------------------------------------------------------------------------------------------------------------------------------------------------------…
	'Eukaryota_Rhodophyta_MT_Pyropia_yezoensis_susabinori_YP_006280881.1'	---------------------------------------------------------------------------------------------------------------------------------------------------------------------------------------------------------------------------------------------------------------------------------------------------------------------------------------------------------------------------------------------------------------…
	'Eukaryota_Rhodophyta_PT_Bangiopsis_subsimplex_YP_009296811.1'	---------------------------------------------------------------------------------------------------------------------------------------------------------------------------------------------------------------------------------------------------------------------------------------------------------------------------------------------------------------------------------------------------------------…
	'Eukaryota_Rhodophyta_PT_Bangiopsis_subsimplex_YP_009296832.1'	---------------------------------------------------------------------------------------------------------------------------------------------------------------------------------------------------------------------------------------------------------------------------------------------------------------------------------------------------------------------------------------------------------------…
	'Eukaryota_Rhodophyta_PT_Boldia_erythrosiphon_YP_009369872.1'	---------------------------------------------------------------------------------------------------------------------------------------------------------------------------------------------------------------------------------------------------------------------------------------------------------------------------------------------------------------------------------------------------------------…
	'Eukaryota_Rhodophyta_PT_Boldia_erythrosiphon_YP_009369942.1'	----------------------------------------------------------------------------------------------------------------------------------------------------------------------------------------------------------------------------------------------------------------------------------------------------------------------------------------------------------------------------------------------------------MKGYS…
	'Eukaryota_Rhodophyta_PT_Bulboplastis_apyrenoidosa_YP_009370215.1'	---------------------------------------------------------------------------------------------------------------------------------------------------------------------------------------------------------------------------------------------------------------------------------------------------------------------------------------------------------------------------------------------------------------…
	'Eukaryota_Rhodophyta_PT_Bulboplastis_apyrenoidosa_YP_009370261.1'	---------------------------------------------------------------------------------------------------------------------------------------------------------------------------------------------------------------------------------------------------------------------------------------------------------------------------------------------------------------------------------------------------------------…
	'Eukaryota_Rhodophyta_PT_Bulboplastis_apyrenoidosa_YP_009370325.1'	---------------------------------------------------------------------------------------------------------------------------------------------------------------------------------------------------------------------------------------------------------------------------------------------------------------------------------------------------------------------------------------------------------------…
	'Eukaryota_Rhodophyta_PT_Compsopogon_caeruleus_YP_009402696.1'	---------------------------------------------------------------------------------------------------------------------------------------------------------------------------------------------------------------------------------------------------------------------------------------------------------------------------------------------------------------------------------------------------------------…
	'Eukaryota_Rhodophyta_PT_Compsopogon_caeruleus_YP_009402775.1'	--------------------------------------------------------------------------------------------------------------------------------------------------------------------------------------------------MNR----LFI-------------------------------------------------------------------------------------------------------------------------------------------------------------------------------------------NRVKELNS…
	'Eukaryota_Rhodophyta_PT_Erythrotrichia_carnea_YP_009297325.1'	---------------------------------------------------------------------------------------------------------------------------------------------------------------------------------------------------------------------------------------------------------------------------------------------------------------------------------------------------------------------------------------------------------------…
	'Eukaryota_Rhodophyta_PT_Erythrotrichia_carnea_YP_009297363.1'	---------------------------------------------------------------------------------------------------------------------------------------------------------------------------------------------------------------------------------------------------------------------------------------------------------------------------------------------------------------------------------------------------------------…
	'Eukaryota_Rhodophyta_PT_Rhodochaete_parvula_YP_009298205.2'	---------------------------------------------------------------------------------------------------------------------------------------------------------------------------------------------------------------------------------------------------------------------------------------------------------------------------------------------------------------------------------------------------------------…
	'Eukaryota_Rhodophyta_PT_Rhodochaete_parvula_YP_009407800.1'	---------------------------------------------------------------------------------------------------------------------------------------------------------------------------------------------------------------------------------------------------------------------------------------------------------------------------------------------------------------------------------------------------------------…
	'Eukaryota_Sar_MT_Cylindrotheca_closterium_YP_009495386.1'	--------------------------------------------------------------------------------------------------------------------------------------------------------------------------------------------------------------------------------------------------------------------------------------------------------------------------------------------------------------------------------------------------------MTTLIKR…
	'Eukaryota_Sar_MT_Halamphora_calidilacuna_AVR57657.1'	--------------------------------------------------------------------------------------------------------------------------------------------------------------------------------------------------LRH----GCV------------------------------------------------------------------------------------------------------------------------------------------------------------------------------------------DNDIF----…
	'Eukaryota_Sar_MT_Halamphora_calidilacuna_AVR57658.1'	--------------------------------------------------------------------------------------------------------------------------------------------------------------------------------------------------------------------------------------------------------------------------------------------------------------------------------------------------------------------------------MI-VSQTSC-----------------WCGRS…
	'Eukaryota_Sar_MT_Halamphora_calidilacuna_AVR57659.1'	----------------------------------------------------------------------------------------------------------------------------------------------------------MLFFINN----------------------RSRRSIGRRHSL-------ILFIK-LDF------------------------------------------------------------------------------------------------------------------------------------------------------VNNKKAPFF-----------------------------…
	'Eukaryota_Sar_MT_Halamphora_calidilacuna_AVR57660.1'	-------------------VRVHKCTECLSLVDKL--G---------------------------------------------TLCSNFCAYTSLVEL---------------------FNN-------------KIKSCRPQSQRQFDNCGLFIVDFLNTWLVLKNYTVSYNLIAT---GIVRTMKFIGYKNELNRNGDISLTFIKPLKR------------------------------------------------------------------------------------------------------------------------------------------------------VLNRNIRIFSYLKNMQVSKNSFVSLSRNNVQHTWTVNS…
	'Eukaryota_Sar_MT_Halamphora_calidilacuna_AVR57661.1'	-------------------------------------------------------------------------------------------------------------------------------------------------------------------------------------------------CAP-----SSLFFR-YA--------------------------------------------------------------------------------------------------------------------------------------------------------------------------------------F------…
	'Eukaryota_Sar_MT_Halamphora_calidilacuna_AVR57662.1'	---------------------------------------------------------------------------------------------------------------------------------------------------------------------------------------------------------------------------------------------------------------------------------------------------------------------------------------------------------------------------------------------------------------…
	'Eukaryota_Sar_MT_Halamphora_calidilacuna_AVR57663.1'	---------------------------------------------------------------------------------------------------------------------------------------------------------------------------------------------------------------------------------------------------------------------------------------------------------------------------------------------------------------------------------------------------------------…
	'Eukaryota_Sar_MT_Halamphora_calidilacuna_AVR57664.1'	-------------------------------------G-------------------------------------------RLKTLAPFL-YNYTQ--------------------------------------------------------FWI-------------------------------------PGISV----ACLGVY-LAR--------------------------------------------------------------------------------------------------------------------------------------------------------LRHKSLFS----------------------------…
	'Eukaryota_Sar_MT_Halamphora_calidilacuna_AVR57691.1'	--------------------------------------------------------------------------------------------------------------------------------------------------------------------------------------------------------MFILFF-------------------------------------------------------------------------------------------------------------------------------------------------------------------------------------------------…
	'Eukaryota_Sar_MT_Halamphora_calidilacuna_AVR57704.1'	---------------------------------------------------------------------------------------------------------------------------------------------------------------------------------------------------------------------------------------------------------------------------------------------------------------------------------------------------------------------------------------------------------------…
	'Eukaryota_Sar_MT_Halamphora_calidilacuna_AVR57705.1'	---------------------------------------------------------------------------------------------------------------------------------------------------------------------------------------------------------------------------------------------------------------------------------------------------------------------------------------------------------------------------------------------------------------…
	'Eukaryota_Sar_MT_Halamphora_calidilacuna_AVR57715.1'	------------------------------------------------------------------------------------------MFNSVEKT---------------------LNM-------------FIFSI---------NCLIAMNDVLLRELRLKK---------V---GIIKS-------HAL-------------YNP------------------------------------------------------------------------------------------------------------------------------------------------------IIKRPICIF------------F----------------…
	'Eukaryota_Sar_MT_Halamphora_calidilacuna_AVR57718.1'	---------------------------------------------------------------------------------------------------------------------------------------------------------------------------------------------------------------------------------------------------------------------------------------------------------------------------------------------------------------------------------------------------------------…
	'Eukaryota_Sar_MT_Halamphora_calidilacuna_AVR57719.1'	---------------------------------------------------------------------------------------------------------------------------------------------------------------------------------------------------------------------------------------------------------------------------------------------------------------------------------------------------------------------------------------------------------------…
	'Eukaryota_Sar_MT_Halamphora_coffeaeformis_YP_009485446.1'	---------------------------------------------------------------------------------------------------------------------------------------------------------------------------------------------------------------------------------------------------------------------------------------------------------------------------------------------------------------------------------------------------------------…
	'Eukaryota_Sar_MT_Halamphora_coffeaeformis_YP_009485447.1'	-----------------------------------------------------------------------------------------------------------------------------------------------------------------------------------------------------------MLFR------------------------------------------------------------------------------------------------------------------------------------------------------------------------------------------------…
	'Eukaryota_Sar_MT_Halamphora_coffeaeformis_YP_009485448.1'	---------------------------------------------------------------------------------RLKTQVSSL-YERLY--------------------------------------------------------SWN-------------------------------------TSISI----AIL----LGL--------------------------------------------------------------------------------------------------------------------------------------------------------VRCKSLFT----------------------------…
	'Eukaryota_Sar_MT_Kryptoperidinium_foliaceum_ABI18636.1'	-----------------------------------------------------------------------------------------------------------------------------------------------------------------------------------------------------------------------------------------------------------------------------------------------------------------------------------------------------------------------------------------------------------MIKR…
	'Eukaryota_Sar_MT_Navicula_ramosissima_YP_009317774.1'	----------------------------------------------------------------------------------------------------------------------------------------------------------------------------------------------------------------------------------------------------------------------------------------------------------------------------------------------------------------------------------------------------------MFNKH…
	'Eukaryota_Sar_MT_Navicula_ramosissima_YP_009317775.1'	---------------------------------------------------------------------------------------------------------------------------------------------------------------------------------------------------------------------------------------------------------------------------------------------------------------------------------------------------------------------------------------------------------------…
	'Eukaryota_Sar_MT_Phaeodactylum_tricornutum_ADY18509.1'	---------------------------------------------------------------------------------------------------------------------------------------------------------------------------------------------------------------------------------------------------------------------------------------------------------------------------------------------------------------------------------------------------------------…
	'Eukaryota_Sar_MT_Psammoneis_japonica_YP_009495510.1'	----------------------------------------------------------------------------------------------------------------------------------------------------------------------------------------------------------------------------------------------------------------------------------------------------------------------------------------------------------------------------------------------------------MFIII…
	'Eukaryota_Sar_MT_Psammoneis_japonica_YP_009495511.1'	-------------------------------------------------------------------------------------------------------------------------------------------------------------------------------MP-----------------------------------------------------------------------------------------------D-----------------------------------------------------------------------------------------------------------------------TNLILKG…
	'Eukaryota_Sar_MT_Psammoneis_japonica_YP_009495512.1'	---------------------------------------------------------------------------------------------------------------------------------------------------------------------------------------------------------------------------------------------------------------------------------------------------------------------------------------------------------------------------------------------------------------…
	'Eukaryota_Sar_MT_Psammoneis_japonica_YP_009495513.1'	---------------------------------------------------------------------------------------------------------------------------------------------------------------------------------------------------------------------------------------------------------------------------------------------------------------------------------------------------------------------------------------------------------------…
	'Eukaryota_Sar_MT_Psammoneis_japonica_YP_009495515.1'	---------------------------------------------------------------------------------------------------------------------------------------------------------------------------------------------------------------------------------------------------------------------------------------------------------------------------------------------------------------------------------------------------------------…
	'Eukaryota_Sar_MT_Psammoneis_japonica_YP_009495516.1'	--------------------------------------------------------------------------------------------------------------------------------------------------------------------------------------------------------MLILPII------------------------------------------------------------------------------------------------------------------------------------------------------------------------------------------------…
	'Eukaryota_Sar_MT_Psammoneis_japonica_YP_009495546.1'	---------------------------------------------------------------------------------------------------------------------------------------------------------------------------------------------------------------------------------------------------------------------------------------------------------------------------------------------------------------------------------------------------------------…
	'Eukaryota_Sar_MT_Pseudonitzschia_multiseries_YP_009144749.1'	-----------------------------------------------------------------------------------------------------------------------------------------------------------------------------------------------------------------------------------------------------------------------------------------------------------------------------------------------------------------------------------------------------------MMLY…
	'Eukaryota_Sar_MT_Spongospora_subterranea_YP_009350063.1'	---------------------------------------------------------------------------------------------------------------------------------------------------------------------------------------------------------------------------------------------------------------------------------------------------------------------------------------------------------------------------------------------------------------…
	'Eukaryota_Sar_PT_Seminavis_robusta_AZJ16669.1'	---------------------------------------------------------------------------------------------------------------------------------------------------------------------------------------------------------------------------------------------------------------------------------------------------------------------------------------------------------------------------------------------------------------…
	'Eukaryota_Sar_PT_Toxarium_undulatum_YP_009308812.1'	---------------------------------------------------------------------------------------------------------------------------------------------------------------------------------------------------------------------------------------------------------------------------------------------------------------------------------------------------------------------------------------------------------------…
	'Eukaryota_Stramenopiles_MT_Nannochloropsis_oculata_AHX24971.1'	------------------------------------------------------------------------------------------------------------------------------------------------------------------------------------------------------------------------------------------------------------------------------------------------------------------------------------------------------------------------------------------------------------MTY…
	'Eukaryota_Stramenopiles_MT_Pylaiella_littoralis_NP_150406.1'	-----------------------------------------------------------------------------------------------------------------------------------------------------------------------------------------------------------MLIT------------------------------------------------------------------------------------------------------------------------------------------------------------------------------------------------…
	'Eukaryota_Stramenopiles_MT_Pylaiella_littoralis_NP_150408.1'	------------------------------------------------------------------------------------------------------------------------------------------------------------------------------------------------------------------------------------------------------------------------------------------------------------------------------------------------------------------------------------------------------------MST…
	'Eukaryota_Stramenopiles_MT_Thalassiosira_pseudonana_YP_316587.1'	--------------------------------------------------------------------------------------------------------------------------------------------------------------------------------------------------------------------------------------------------------------------------------------------------------------------------------------------------------------------------------------------------------MNILIKR…
	'Eukaryota_Stramenopiles_MT_Ulnaria_acus_YP_003359474.1'	-----------------------------------------------------------------------------------------------------------------------------------------------------------------------------------------------------------MLIT------------------------------------------------------------------------------------------------------------------------------------------------------------------------------------------------…
	'Eukaryota_Stramenopiles_MT_Ulnaria_acus_YP_003359475.1'	---------------------------------------------------------------------------------------------------------------------------------------------------------------------------------------------------------------------------------------------------------------------------------------------------------------------------------------------------------------------------------------------------------------…
	'Eukaryota_Viridiplantae_Arachis_duranensis_XP_015959251.1'	---------------------------------------------------------------------------------------------------------------------------------------------------------------------------------------------------------------------------------------------------------------------------------------------------------------------------------------------------------------------------------------------------------------…
	'Eukaryota_Viridiplantae_Artemisia_annua_sweet_wormwood_PWA99036.1'	---------------------------------------------------------------------------------------------------------------------------------------------------------------------------------------------------------------------------------------------------------------------------------------------------------------------------------------------------------------------------------------------------------------…
	'Eukaryota_Viridiplantae_Brassica_napus_rape_XP_022561888.1'	---------------------------------------------------------------------------------------------------------------------------------------------------------------------------------------------------------------------------------------------------------------------------------------------------------------------------------------------------------------------------------------------------------------…
	'Eukaryota_Viridiplantae_Cajanus_cajan_pigeon_pea_XP_020203891.1'	---------------------------------------------------------------------------------------------------------------------------------------------------------------------------------------------------------------------------------------------------------------------------------------------------------------------------------------------------------------------------------------------------------------…
	'Eukaryota_Viridiplantae_Capsicum_chinense_PHU28608.1'	---------------------------------------------------------------------------------------------------------------------------------------------------------------------------------------------------------------------------------------------------------------------------------------------------------------------------------------------------------------------------------------------------------------…
	'Eukaryota_Viridiplantae_Corchorus_olitorius_OMO93088.1'	---------------------------------------------------------------------------------------------------------------------------------------------------------------------------------------------------------------------------------------------------------------------------------------------------------------------------------------------------------------------------------------------------------------…
	'Eukaryota_Viridiplantae_Cucurbita_moschata_crookneck_pumpkin_XP_022932969.1'	---------------------------------------------------------------------------------------------------------------------------------------------------------------------------------------------------------------------------------------------------------------------------------------------------------------------------------------------------------------------------------------------------------------…
	'Eukaryota_Viridiplantae_Durio_zibethinus_XP_022757839.1'	---------------------------------------------------------------------------------------------------------------------------------------------------------------------------------------------------------------------------------------------------------------------------------------------------------------------------------------------------------------------------------------------------------------…
	'Eukaryota_Viridiplantae_Ensete_ventricosum_RRT72251.1'	---------------------------------------------------------------------------------------------------------------------------------------------------------------------------------------------------------------------------------------------------------------------------------------------------------------------------------------------------------------------------------------------------------------…
	'Eukaryota_Viridiplantae_Gossypium_raimondii_XP_012472117.1'	---------------------------------------------------------------------------------------------------------------------------------------------------------------------------------------------------------------------------------------------------------------------------------------------------------------------------------------------------------------------------------------------------------------…
	'Eukaryota_Viridiplantae_Macleaya_cordata_OVA20433.1'	---------------------------------------------------------------------------------------------------------------------------------------------------------------------------------------------------------------------------------------------------------------------------------------------------------------------------------------------------------------------------------------------------------------…
	'Eukaryota_Viridiplantae_MT_Ammopiptanthus_mongolicus_YP_009526582.1'	---------------------------------------------------------------------------------------------------------------------------------------------------------------------------------------------------------------------------------------------------------------------------------------------------------------------------------------------------------------------------------------------------------------…
	'Eukaryota_Viridiplantae_MT_Arabidopsis_thaliana_thale_cress_ACH78244.1'	---------------------------------------------------------------------------------------------------------------------------------------------------------------------------------------------------------------------------------------------------------------------------------------------------------------------------------------------------------------------------------------------------------------…
	'Eukaryota_Viridiplantae_MT_Aralia_leschenaultii_AOO77159.1'	---------------------------------------------------------------------------------------------------------------------------------------------------------------------------------------------------------------------------------------------------------------------------------------------------------------------------------------------------------------------------------------------------------------…
	'Eukaryota_Viridiplantae_MT_Balanops_vieillardii_AAU03265.1'	---------------------------------------------------------------------------------------------------------------------------------------------------------------------------------------------------------------------------------------------------------------------------------------------------------------------------------------------------------------------------------------------------------------…
	'Eukaryota_Viridiplantae_MT_Berberidopsis_beckleri_ABD65340.1'	---------------------------------------------------------------------------------------------------------------------------------------------------------------------------------------------------------------------------------------------------------------------------------------------------------------------------------------------------------------------------------------------------------------…
	'Eukaryota_Viridiplantae_MT_Ceanothus_herbaceus_AMC32911.1'	---------------------------------------------------------------------------------------------------------------------------------------------------------------------------------------------------------------------------------------------------------------------------------------------------------------------------------------------------------------------------------------------------------------…
	'Eukaryota_Viridiplantae_MT_Chlorokybus_atmophyticus_YP_001315141.1'	---------------------------------------------------------------------------------------------------------------------------------------------------------------------------------------------------------------------------------------------------------------------------------------------------------------------------------------------------------------------------------------------------------------…
	'Eukaryota_Viridiplantae_MT_Cuscuta_europaea_ADV15956.1'	---------------------------------------------------------------------------------------------------------------------------------------------------------------------------------------------------------------------------------------------------------------------------------------------------------------------------------------------------------------------------------------------------------------…
	'Eukaryota_Viridiplantae_MT_Dasiphora_fruticosa_subsp_floribunda_AHF22710.1'	---------------------------------------------------------------------------------------------------------------------------------------------------------------------------------------------------------------------------------------------------------------------------------------------------------------------------------------------------------------------------------------------------------------…
	'Eukaryota_Viridiplantae_MT_Empetrum_nigrum_AAQ08668.1'	---------------------------------------------------------------------------------------------------------------------------------------------------------------------------------------------------------------------------------------------------------------------------------------------------------------------------------------------------------------------------------------------------------------…
	'Eukaryota_Viridiplantae_MT_Epicharis_cumingiana_AOO77350.1'	---------------------------------------------------------------------------------------------------------------------------------------------------------------------------------------------------------------------------------------------------------------------------------------------------------------------------------------------------------------------------------------------------------------…
	'Eukaryota_Viridiplantae_MT_Eucalyptus_grandis_YP_009543645.1'	---------------------------------------------------------------------------------------------------------------------------------------------------------------------------------------------------------------------------------------------------------------------------------------------------------------------------------------------------------------------------------------------------------------…
	'Eukaryota_Viridiplantae_MT_Marchantia_polymorpha_subsp_ruderalis_YP_009479720.1'	------------------------------------------------------------------------------------------------------------------------------------------------------------------------------CAP------------------------------------------------------------------------------------------------------------------------------------------------------------------------------------------------------------------------------…
	'Eukaryota_Viridiplantae_MT_Oenothera_berteroana_AAA70293.1'	---------------------------------------------------------------------------------------------------------------------------------------------------------------------------------------------------------------------------------------------------------------------------------------------------------------------------------------------------------------------------------------------------------------…
	'Eukaryota_Viridiplantae_MT_Phoenix_dactylifera_date_palm_YP_005090392.1'	---------------------------------------------------------------------------------------------------------------------------------------------------------------------------------------------------------------------------------------------------------------------------------------------------------------------------------------------------------------------------------------------------------------…
	'Eukaryota_Viridiplantae_MT_Pongamia_pinnata_YP_005090464.1'	---------------------------------------------------------------------------------------------------------------------------------------------------------------------------------------------------------------------------------------------------------------------------------------------------------------------------------------------------------------------------------------------------------------…
	'Eukaryota_Viridiplantae_MT_Reinwardtia_indica_AAQ08719.1'	---------------------------------------------------------------------------------------------------------------------------------------------------------------------------------------------------------------------------------------------------------------------------------------------------------------------------------------------------------------------------------------------------------------…
	'Eukaryota_Viridiplantae_MT_Ternstroemia_gymnanthera_AAO63623.1'	---------------------------------------------------------------------------------------------------------------------------------------------------------------------------------------------------------------------------------------------------------------------------------------------------------------------------------------------------------------------------------------------------------------…
	'Eukaryota_Viridiplantae_MT_Triadenum_fraseri_AEA38237.1'	---------------------------------------------------------------------------------------------------------------------------------------------------------------------------------------------------------------------------------------------------------------------------------------------------------------------------------------------------------------------------------------------------------------…
	'Eukaryota_Viridiplantae_MT_Ulva_pertusa_YP_009420529.1'	---------------------------------------------------------------------------------------------------------------------------------------------------------------------------------------------------------------------------------------------------------------------------------------------------------------------------------------------------------------------------------------------------------------…
	'Eukaryota_Viridiplantae_MT_Vicia_faba_fava_bean_AGC78866.1'	---------------------------------------------------------------------------------------------------------------------------------------------------------------------------------------------------------------------------------------------------------------------------------------------------------------------------------------------------------------------------------------------------------------…
	'Eukaryota_Viridiplantae_Nelumbo_nucifera_sacred_lotus_XP_019055392.1'	---------------------------------------------------------------------------------------------------------------------------------------------------------------------------------------------------------------------------------------------------------------------------------------------------------------------------------------------------------------------------------------------------------------…
	'Eukaryota_Viridiplantae_PT_Caulerpa_manorensis_YP_009472794.1'	---------------------------------------------------------------------------------------------------------------------------------------------------------------------------------------------------------------------------------------------------------------------------------------------------------------------------------------------------------------------------------------------------------------…
	'Eukaryota_Viridiplantae_PT_Hariotina_sp_MMOGRB0030F_AOY35995.1'	---------------------------------------------------------------------------------------------------------------------------------------------------------------------------------------------------------------------------------------------------------------------------------------------------------------------------------------------------------------------------------------------------------------…
	'Eukaryota_Viridiplantae_PT_Jenufa_perforata_YP_009184844.1'	---------------------------------------------------------------------------------------------------------------------------------------------------------------------------------------------------------------------------------------------------------------------------------------------------------------------------------------------------------------------------------------------------------------…
	'Eukaryota_Viridiplantae_PT_Pediastrum_duplex_AXC47253.1'	---------------------------------------------------------------------------------------------------------------------------------------------------------------------------------------------------------------------------------------------------------------------------------------------------------------------------------------------------------------------------------------------------------------…
	'Eukaryota_Viridiplantae_PT_Pedinomonas_tuberculata_YP_009105263.1'	---------------------------------------------------------------------------------------------------------------------------------------------------------------------------------------------------------------------------------------------------------------------------------------------------------------------------------------------------------------------------------------------------------------…
	'Eukaryota_Viridiplantae_PT_Volvox_carteri_f_nagariensis_ACY06058.1'	---------------------------------------------------------------------------------------------------------------------------------------------------------------------------------------------------------------------------------------------------------------------------------------------------------------------------------------------------------------------------------------------------------------…
	'Eukaryota_Viridiplantae_Sesamum_indicum_sesame_XP_020554949.1'	---------------------------------------------------------------------------------------------------------------------------------------------------------------------------------------------------------------------------------------------------------------------------------------------------------------------------------------------------------------------------------------------------------------…
	Rhodophyta_KJ826367_mat1a_atpB_atpE_Porphyridium_purpureum_SAG_1380_1a_PT	---------------------------------------------------------------------------------------------------------------------------------------------------------------------------------------------------------------------------------------------------------------------------------------------------------------------------------------------------------------------------------------------------------------…
	Rhodophyta_KJ826368_mat1a_atpB_atpE_Porphyridium_purpureum_SAG_1380_1b_PT	---------------------------------------------------------------------------------------------------------------------------------------------------------------------------------------------------------------------------------------------------------------------------------------------------------------------------------------------------------------------------------------------------------------…
	Rhodophyta_KJ826369_mat1a_atpB_atpE_Porphyridium_purpureum_SAG_1380_1d_PT	---------------------------------------------------------------------------------------------------------------------------------------------------------------------------------------------------------------------------------------------------------------------------------------------------------------------------------------------------------------------------------------------------------------…
	Rhodophyta_KJ826370_mat1a_atpB_atpE_Porphyridium_purpureum_CCMP1328_PT	---------------------------------------------------------------------------------------------------------------------------------------------------------------------------------------------------------------------------------------------------------------------------------------------------------------------------------------------------------------------------------------------------------------…
	Rhodophyta_KJ826371_mat1b_dnaK_Porphyridium_purpureum_SAG_1380_1a_PT	---------------------------------------------------------------------------------------------------------------------------------------------------------------------------------------------------------------------------------------------------------------------------------------------------------------------------------------------------------------------------------------------------------------…
	Rhodophyta_KJ826372_mat1b_dnaK_Porphyridium_purpureum_SAG_1380_1b_PT	---------------------------------------------------------------------------------------------------------------------------------------------------------------------------------------------------------------------------------------------------------------------------------------------------------------------------------------------------------------------------------------------------------------…
	Rhodophyta_KJ826373_mat1b_dnaK_Porphyridium_purpureum_SAG_1380_1d_PT	---------------------------------------------------------------------------------------------------------------------------------------------------------------------------------------------------------------------------------------------------------------------------------------------------------------------------------------------------------------------------------------------------------------…
	Rhodophyta_KJ826374_mat1c_dnaK_Porphyridium_purpureum_CCMP1328_PT	---------------------------------------------------------------------------------------------------------------------------------------------------------------------------------------------------------------------------------------------------------------------------------------------------------------------------------------------------------------------------------------------------------------…
	Rhodophyta_KJ826375_mat1c_infC_Porphyridium_purpureum_SAG_1380_1a_PT	---------------------------------------------------------------------------------------------------------------------------------------------------------------------------------------------------------------------------------------------------------------------------------------------------------------------------------------------------------------------------------------------------------------…
	Rhodophyta_KJ826376_mat1c_infC_Porphyridium_purpureum_SAG_1380_1b_PT	---------------------------------------------------------------------------------------------------------------------------------------------------------------------------------------------------------------------------------------------------------------------------------------------------------------------------------------------------------------------------------------------------------------…
	Rhodophyta_KJ826377_mat1c_infC_Porphyridium_purpureum_SAG_1380_1d_PT	---------------------------------------------------------------------------------------------------------------------------------------------------------------------------------------------------------------------------------------------------------------------------------------------------------------------------------------------------------------------------------------------------------------…
	Rhodophyta_KJ826378_mat1c_infC_Porphyridium_purpureum_CCMP1328_PT	---------------------------------------------------------------------------------------------------------------------------------------------------------------------------------------------------------------------------------------------------------------------------------------------------------------------------------------------------------------------------------------------------------------…
	Rhodophyta_KJ826379_mat1e_rpoC2_Porphyridium_purpureum_SAG_1380_1a_PT	---------------------------------------------------------------------------------------------------------------------------------------------------------------------------------------------------------------------------------------------------------------------------------------------------------------------------------------------------------------------------------------------------------------…
	Rhodophyta_KJ826380_mat1e_rpoC2_Porphyridium_purpureum_SAG_1380_1b_PT	---------------------------------------------------------------------------------------------------------------------------------------------------------------------------------------------------------------------------------------------------------------------------------------------------------------------------------------------------------------------------------------------------------------…
	Rhodophyta_KJ826381_mat1e_rpoC2_Porphyridium_purpureum_SAG_1380_1d_PT	---------------------------------------------------------------------------------------------------------------------------------------------------------------------------------------------------------------------------------------------------------------------------------------------------------------------------------------------------------------------------------------------------------------…
	Rhodophyta_KJ826383_mat1f_rpoC2_Porphyridium_purpureum_SAG_1380_1a_PT	---------------------------------------------------------------------------------------------------------------------------------------------------------------------------------------------------------------------------------------------------------------------------------------------------------------------------------------------------------------------------------------------------------------…
	Rhodophyta_KJ826384_mat1f_rpoC2_Porphyridium_purpureum_SAG_1380_1b_PT	---------------------------------------------------------------------------------------------------------------------------------------------------------------------------------------------------------------------------------------------------------------------------------------------------------------------------------------------------------------------------------------------------------------…
	Rhodophyta_KJ826386_mat1f_rpoC2_Porphyridium_purpureum_CCMP1328_PT	---------------------------------------------------------------------------------------------------------------------------------------------------------------------------------------------------------------------------------------------------------------------------------------------------------------------------------------------------------------------------------------------------------------…
	Rhodophyta_KJ826387_mat1f_atpI_Porphyridium_purpureum_SAG_1380_1a_PT	---------------------------------------------------------------------------------------------------------------------------------------------------------------------------------------------------------------------------------------------------------------------------------------------------------------------------------------------------------------------------------------------------------------…
	Rhodophyta_KJ826388_mat1f_atpI_Porphyridium_purpureum_SAG_1380_1b_PT	---------------------------------------------------------------------------------------------------------------------------------------------------------------------------------------------------------------------------------------------------------------------------------------------------------------------------------------------------------------------------------------------------------------…
	Rhodophyta_KJ826390_mat1f_atpI_Porphyridium_purpureum_CCMP1328_PT	---------------------------------------------------------------------------------------------------------------------------------------------------------------------------------------------------------------------------------------------------------------------------------------------------------------------------------------------------------------------------------------------------------------…
	Rhodophyta_KJ826391_mat1f_atpB_Porphyridium_purpureum_SAG_1380_1a_PT	---------------------------------------------------------------------------------------------------------------------------------------------------------------------------------------------------------------------------------------------------------------------------------------------------------------------------------------------------------------------------------------------------------------…
	Rhodophyta_KJ826392_mat1f_atpB_Porphyridium_purpureum_CCMP1328_PT	---------------------------------------------------------------------------------------------------------------------------------------------------------------------------------------------------------------------------------------------------------------------------------------------------------------------------------------------------------------------------------------------------------------…
	Rhodophyta_KJ826393_mat1g_rpoC1_Porphyridium_purpureum_SAG_1380_1b_PT	---------------------------------------------------------------------------------------------------------------------------------------------------------------------------------------------------------------------------------------------------------------------------------------------------------------------------------------------------------------------------------------------------------------…
	Rhodophyta_KJ826394_mat1h_ycf46_Porphyridium_purpureum_SAG_1380_1d_PT	---------------------------------------------------------------------------------------------------------------------------------------------------------------------------------------------------------------------------------------------------------------------------------------------------------------------------------------------------------------------------------------------------------------…
	Rhodophyta_KJ826395_mat1i_tsf_Porphyridium_purpureum_SAG_1380_1d_PT	---------------------------------------------------------------------------------------------------------------------------------------------------------------------------------------------------------------------------------------------------------------------------------------------------------------------------------------------------------------------------------------------------------------…
	Rhodophyta_KX284720_mat1a_atpE_Porphyridium_sordidum_PT	---------------------------------------------------------------------------------------------------------------------------------------------------------------------------------------------------------------------------------------------------------------------------------------------------------------------------------------------------------------------------------------------------------------…
	Rhodophyta_KX284720_mat1b_dnaK_Porphyridium_sordidum_PT	---------------------------------------------------------------------------------------------------------------------------------------------------------------------------------------------------------------------------------------------------------------------------------------------------------------------------------------------------------------------------------------------------------------…
	Rhodophyta_KX284720_mat1i_petM_Porphyridium_sordidum_PT	---------------------------------------------------------------------------------------------------------------------------------------------------------------------------------------------------------------------------------------------------------------------------------------------------------------------------------------------------------------------------------------------------------------…
	Rhodophyta_KX284720_mat1i_psbE_Porphyridium_sordidum_PT	---------------------------------------------------------------------------------------------------------------------------------------------------------------------------------------------------------------------------------------------------------------------------------------------------------------------------------------------------------------------------------------------------------------…
	Rhodophyta_KY709211_orf1286_psbC_Flintiella_sanguinaria_PT	---------------------------------------------------------------------------------------------------------------------------------------------------------------------------------------------------------------------------------------------------------------------------------------------------------------------------------------------------------------------------------------------------------------…
	Rhodophyta_KY709211_orf1963_dnaK_Flintiella_sanguinaria_PT	---------------------------------------------------------------------------------------------------------------------------------------------------------------------------------------------------------------------------------------------------------------------------------------------------------------------------------------------------------------------------------------------------------------…
	Rhodophyta_KY709211_orf2072_petB_Flintiella_sanguinaria_PT	---------------------------------------------------------------------------------------------------------------------------------------------------------------------------------------------------------------------------------------------------------------------------------------------------------------------------------------------------------------------------------------------------------------…
	Rhodophyta_KY709211_orf2078_petD_Flintiella_sanguinaria_PT	---------------------------------------------------------------------------------------------------------------------------------------------------------------------------------------------------------------------------------------------------------------------------------------------------------------------------------------------------------------------------------------------------------------…
	Rhodophyta_KY709211_orf450_ilvH_Flintiella_sanguinaria_PT	---------------------------------------------------------------------------------------------------------------------------------------------------------------------------------------------------------------------------------------------------------------------------------------------------------------------------------------------------------------------------------------------------------------…
	Rhodophyta_Porphyridium_aerugineum_CCMP1948_orf1166_MT	-----------------------------------------------------------------------------------------------------------------------------------------------------MCRLFLVELFNTNILI-----------------------VGY-----------IIFQK-FD---------------------------------------------------------------------------------------------------------------------------------------------------------NAKISLL--------------NLAYCNI----TFN-…
	Rhodophyta_Porphyridium_aerugineum_CCMP1948_orf559_MT	---------------------------------------------------------------------------------------------------------------------------------------------------------------------------------------------------------------------------------------------------------------------------------------------------------------------------------------------------------------------------------------------------------------…
	Rhodophyta_Porphyridium_aerugineum_CCMP1948_orf618_MT	---------------------------------------------------------------------------------------------------------------------------------------------------------------------------------------------------------------------------------------------------------------------------------------------------------------------------------------------------------------------------------------------------------------…
	Rhodophyta_Porphyridium_aerugineum_CCMP1948_orf706_MT	-----------------------------------------------------------------------------------------------------------------------------------------------------------------------------------------------------------MKFA-KS--------------------------------------------------------------------------------------------------------------------------------------------------------------------------------------YSTYSNS…
	Rhodophyta_Porphyridium_aerugineum_CCMP1948_orf716_MT	---------------------------------------------------------------------------------------------------------------------------------------------------------------------------------------------------------------------------------------------------------------------------------------------------------------------------------------------------------------------------------------------------------------…
	Rhodophyta_Porphyridium_purpureum_CCMP1328_orf1042_MT	-------------------------------------------------------------------------------------------------------------------------------------------------------------------------------------------------------------MK------------------------------------------------------------------------------------------------------------------------------------------------------------NYNYSFF-----------------------------…
	Rhodophyta_Porphyridium_purpureum_CCMP1328_orf1338_MT	---------------------------------------------------------------------------------------------------------------------------------------------------------------------------------------------------------------------------------------------------------------------------------------------------------------------------------------------------------------------------------------------------------------…
	Rhodophyta_Porphyridium_purpureum_CCMP1328_orf278_MT	---------------------------------------------------------------------------------------------------------------------------------------------------------------------------------------------------------------------------------------------------------------------------------------------------------------------------------------------------------------------------------------------------------------…
	Rhodophyta_Porphyridium_purpureum_CCMP1328_orf563_MT	----------------------------------------------------------------------------------------------------------------------------------------------------------------------------------------------------------MIILK-YKN--------------------------------------------------------------------------------------------------------------------------------------------------------------------------------------------…
	Rhodophyta_Porphyridium_purpureum_CCMP1328_orf571_MT	---------------------------------------------------------------------------------------------------------------------------------------------------------------------------------------------------------------------------------------------------------------------------------------------------------------------------------------------------------------------------------------------------------------…
	Rhodophyta_Porphyridium_purpureum_CCMP1328_orf600_MT	---------------------------------------------------------------------------------------------------------------------------------------------------------------------------------------------------------------------------------------------------------------------------------------------------------------------------------------------------------------------------------------------------------------…
	Rhodophyta_Porphyridium_purpureum_CCMP1328_orf658_MT	---------------------------------------------------------------------------------------------------------------------------------------------------------------------------------------------------------------------------------------------------------------------------------------------------------------------------------------------------------------------------------------------------------------…
	Rhodophyta_Porphyridium_purpureum_CCMP1328_orf665_MT	---------------------------------------------------------------------------------------------------------------------------------------------------------------------------------------------------------------------------------------------------------------------------------------------------------------------------------------------------------------------------------------------------------------…
	Rhodophyta_Porphyridium_purpureum_CCMP1328_orf694_MT	---------------------------------------------------------------------------------------------------------------------------------------------------------------------------------------------------------------------------------------------------------------------------------------------------------------------------------------------------------------------------------------------------------------…
	Rhodophyta_Porphyridium_purpureum_CCMP1328_orf743_MT	---------------------------------------------------------------------------------------------------------------------------------------------------------------------------------------------------------------------------------------------------------------------------------------------------------------------------------------------------------------------------------------------------------------…
	Rhodophyta_Porphyridium_purpureum_CCMP1328_orf775_MT	---------------------------------------------------------------------------------------------------------------------------------------------------------------------------------------------------------------------------------------------------------------------------------------------------------------------------------------------------------------------------------------------------------------…
	Rhodophyta_Porphyridium_purpureum_CCMP1328_orf877_MT	---------------------------------------------------------------------------------------------------------------------------------------------------------------------------------------------------------------------------------------------------------------------------------------------------------------------------------------------------------------------------------------------------------------…
	Rhodophyta_Porphyridium_purpureum_CCMP1328_orf936_MT	-----------------------------------------------------------------------------------------------------------------------------------------------------MCTF---------------------------------------QEL---------------F------------------------------------------------------------------------------------------------------------------------------------------------------ILNIYIDTF-----------------------------…
	Rhodophyta_Porphyridium_purpureum_CCMP1328_orf999_MT	---------------------------------------------------------------------------------------------------------------------------------------------------------------------------------------------------------------------------------------------------------------------------------------------------------------------------------------------------------------------------------------------------------------…
	Rhodophyta_Porphyridium_purpureum_SAG1380_1a_orf1042_MT	-------------------------------------------------------------------------------------------------------------------------------------------------------------------------------------------------------------MK------------------------------------------------------------------------------------------------------------------------------------------------------------NYNYSFF-----------------------------…
	Rhodophyta_Porphyridium_purpureum_SAG1380_1a_orf1338_MT	---------------------------------------------------------------------------------------------------------------------------------------------------------------------------------------------------------------------------------------------------------------------------------------------------------------------------------------------------------------------------------------------------------------…
	Rhodophyta_Porphyridium_purpureum_SAG1380_1a_orf278_MT	---------------------------------------------------------------------------------------------------------------------------------------------------------------------------------------------------------------------------------------------------------------------------------------------------------------------------------------------------------------------------------------------------------------…
	Rhodophyta_Porphyridium_purpureum_SAG1380_1a_orf563_MT	----------------------------------------------------------------------------------------------------------------------------------------------------------------------------------------------------------MIILK-YKN--------------------------------------------------------------------------------------------------------------------------------------------------------------------------------------------…
	Rhodophyta_Porphyridium_purpureum_SAG1380_1a_orf564_MT	---------------------------------------------------------------------------------------------------------------------------------------------------------------------------------------------------------------------------------------------------------------------------------------------------------------------------------------------------------------------------------------------------------------…
	Rhodophyta_Porphyridium_purpureum_SAG1380_1a_orf600_MT	---------------------------------------------------------------------------------------------------------------------------------------------------------------------------------------------------------------------------------------------------------------------------------------------------------------------------------------------------------------------------------------------------------------…
	Rhodophyta_Porphyridium_purpureum_SAG1380_1a_orf658_MT	---------------------------------------------------------------------------------------------------------------------------------------------------------------------------------------------------------------------------------------------------------------------------------------------------------------------------------------------------------------------------------------------------------------…
	Rhodophyta_Porphyridium_purpureum_SAG1380_1a_orf665_MT	---------------------------------------------------------------------------------------------------------------------------------------------------------------------------------------------------------------------------------------------------------------------------------------------------------------------------------------------------------------------------------------------------------------…
	Rhodophyta_Porphyridium_purpureum_SAG1380_1a_orf676_MT	---------------------------------------------------------------------------------------------------------------------------------------------------------------------------------------------------------------------------------------------------------------------------------------------------------------------------------------------------------------------------------------------------------------…
	Rhodophyta_Porphyridium_purpureum_SAG1380_1a_orf745_MT	---------------------------------------------------------------------------------------------------------------------------------------------------------------------------------------------------------------------------------------------------------------------------------------------------------------------------------------------------------------------------------------------------------------…
	Rhodophyta_Porphyridium_purpureum_SAG1380_1a_orf775_MT	---------------------------------------------------------------------------------------------------------------------------------------------------------------------------------------------------------------------------------------------------------------------------------------------------------------------------------------------------------------------------------------------------------------…
	Rhodophyta_Porphyridium_purpureum_SAG1380_1a_orf877_MT	---------------------------------------------------------------------------------------------------------------------------------------------------------------------------------------------------------------------------------------------------------------------------------------------------------------------------------------------------------------------------------------------------------------…
	Rhodophyta_Porphyridium_purpureum_SAG1380_1a_orf936_MT	-----------------------------------------------------------------------------------------------------------------------------------------------------MCTF---------------------------------------QEL---------------F------------------------------------------------------------------------------------------------------------------------------------------------------ILNIYIDTF-----------------------------…
	Rhodophyta_Porphyridium_purpureum_SAG1380_1a_orf999_MT	---------------------------------------------------------------------------------------------------------------------------------------------------------------------------------------------------------------------------------------------------------------------------------------------------------------------------------------------------------------------------------------------------------------…
	'Eukaryota_Rhodophyta_MT_orf544_Porphyra_purpurea_NP_049292.1_rnl_1_1'	---------------------------------------------------------------------------------------------------------------------------------------------------------------------------------------------------------------------------------------------------------------------------------------------------------------------------------------------------------------------------------------------------------------…
	'Eukaryota_Rhodophyta_MT_orf550_Pyropia_yezoensis_YP_006280862.1_rnl_1_1'	---------------------------------------------------------------------------------------------------------------------------------------------------------------------------------------------------------------------------------------------------------------------------------------------------------------------------------------------------------------------------------------------------------------…
	Eukaryota_Rhodophyta_MT_orf380_Pyropia_tenera_UNANNOTATED_rnl_1_1	---------------------------------------------------------------------------------------------------------------------------------------------------------------------------------------------------------------------------------------------------------------------------------------------------------------------------------------------------------------------------------------------------------------…
	Eukaryota_Rhodophyta_MT_orf550_Bangia_fuscopurpurea_rnl_1_1	---------------------------------------------------------------------------------------------------------------------------------------------------------------------------------------------------------------------------------------------------------------------------------------------------------------------------------------------------------------------------------------------------------------…
;
end;
